# Supplementary material for: Urinary microRNAome in healthy cats and cats with pyelonephritis or other urological conditions
Source: PLoS One. 2022 Jul 20;17(7):e0270067. doi: 10.1371/journal.pone.0270067 (PMC9299306; doi:10.1371/journal.pone.0270067)
Supplement: S1 Table — The table includes for each miRNA the arguments for its selection for further validation, the forward and reverse sequence, the miRBase sequence used as template for primer design, if successful miRNA amplification was obtained with qPCR and qPCR amplification efficiency. (XLSX) [file pone.0270067.s008.xlsx]

## Sheet: Sheet1
S1 Table. miRNAs selected for qPCR verification. The table includes for each miRNA, the arguments for its selection for further validation, the forward and reverse sequence, the miRBase sequence template for primer design (if successful miRNA amplification was obtained with qPCR) and its amplification efficiency.
miRNA	Argument for inclusion	Reference	Forward primer (5'-3')	Reverse primer (5'-3')	miRBase sequence used as template for primer design	Succesful qPCR amplification	qPCR efficiency (%)
let-7g-5p	Differentially abundant (DA) in RNAseq		CGCAGTGAGGTAGTAGTTTG	CAGGTCCAGTTTTTTTTTTTTTTTAAC	cfa-let-7g	yes	107
miR-24-3p	DA in RNAseq		AGTGGCTCAGTTCAGCA	CCAGTTTTTTTTTTTTTTTCCTGTTC	cfa-miR-24	yes	92
miR-27a-3p	DA in RNAseq		CAGTTCACAGTGGCTAAGTTC	CAGTTTTTTTTTTTTTTTGCGGAA	ssc-miR-27a	yes	93
miR-30b-5p	DA in RNAseq		GCAGTGTAAACATCCTACACTCA	GGTCCAGTTTTTTTTTTTTTTTAGC	hsa-miR-30b-5p	yes	109
miR-92a-3p	DA in RNAseq		AGGTGTGTATAAAGTATTGCACTTGTCC	CAGGTCCAGTTTTTTTTTTTTTTTACAG	ssc-miR-92a	yes	107
miR-93-5p	DA in RNAseq		GCAAAGTGCTGTTCGTG	GTCCAGTTTTTTTTTTTTTTTCTACCT	cfa-miR-93	yes	104
miR-125a-5p	DA in RNAseq		CCCTGAGACCCTTTAACCT	GTCCAGTTTTTTTTTTTTTTTCACAG	ssc-miR-125a	yes	107
miR-148b-3p	DA in RNAseq		GCAGTCAGTGCATCACAGA	GGTCCAGTTTTTTTTTTTTTTTACAAAG	cfa-miR-148b	yes	91
miR-191-5p	DA in RNAseq		CAACGGAATCCCAAAAGCA	GTCCAGTTTTTTTTTTTTTTTAGCTG	cfa-miR-191	yes	107
miR-194-5p	DA in RNAseq		CAGTGTAACAGCAACTCCA	TCCAGTTTTTTTTTTTTTTTCCACAT	mmu-miR-194-5p	yes	107
miR-200c-3p	DA in RNAseq		AGTAATACTGCCGGGTAATGA	GGTCCAGTTTTTTTTTTTTTTTCCA	cfa-miR-200c	yes	112
miR-205-5p	DA in RNAseq		CCTTCATTCCACCGGAGT	GTCCAGTTTTTTTTTTTTTTTCAGACT	ssc-miR-205-5p	yes	110
miR-210-3p	DA in RNAseq		GCTGTGCGTGTGACA	GTTTTTTTTTTTTTTTCAGCCGCT	hsa-miR-210-3p	yes	99
miR-320a-3p	DA in RNAseq		CAGAAAAGCTGGGTTGAGA	CAGTTTTTTTTTTTTTTTCGCCCT	cfa-miR-320	yes	104
miR-342-3p	DA in RNAseq		GTCTCACACAGAAATCGCA	GGTCCAGTTTTTTTTTTTTTTTACG	cfa-miR-342	yes	97
miR-423-5p	DA in RNAseq		CAGTGAGGGGCAGAGAG	GGTCCAGTTTTTTTTTTTTTTTAAAGTC	hsa-miR-423-5p	yes	103
miR-10a-5p	potential stabilizer based on RNAseq		GCAGTACCCTGTAGATCCGA	AGGTCCAGTTTTTTTTTTTTTTTACAA	cfa-miR-10a	yes	107
miR-10b-5p	potential stabilizer based on RNAseq		CAGTACCCTGTAGAACCGA	GGTCCAGTTTTTTTTTTTTTTTACAAATTC	ssc-miR-10b-5p	yes	101
miR-27b-3p	potential stabilizer based on RNAseq		CAGTTCACAGTGGCTAAGTTC	TCCAGTTTTTTTTTTTTTTTGCAGA	ssc-miR-27b-3p	yes	96
miR-30c-5p	potential stabilizer based on RNAseq		CAGTGTAAACATCCTACACTCT	TCCAGTTTTTTTTTTTTTTTGCTG	ssc-miR-30c-5p	yes	110
miR-30d-5p	potential stabilizer based on RNAseq		AGTGTAAACATCCCCGACT	GGTCCAGTTTTTTTTTTTTTTTCTTC	hsa-miR-30d-5p	yes	107
miR-30e-5p	potential stabilizer based on RNAseq		GCAGTGTAAACATCCTTGACT	GTCCAGTTTTTTTTTTTTTTTAGCTTC	ssc-miR-30e-5p	yes	103
miR-200b-3p	potential stabilizer based on RNAseq		CGCAGTAATACTGCCTGGT	GGTCCAGTTTTTTTTTTTTTTTCATCA	hsa-miR-200b-3p	yes	101
miR-222-3p	potential stabilizer based on RNAseq		GCAGAGCTACATCTGGCT	CCAGTTTTTTTTTTTTTTTACCCAGT	cfa-miR-222	yes	97
let-7b-5p	potential stabilizer (literature)	Du et al. 2017 (doi: 10.18632/oncotarget.16586)	CAGTGAGGTAGTAGGTTGTGT	GGTCCAGTTTTTTTTTTTTTTTAACCA	cfa-let-7b	yes	107
miR-29c-3p	potential stabilizer (literature)	Oto et al. 2020 (doi: 10.3390/biomedicines8110447)	CAGTAGCACCATTTGAAATCG	TCCAGTTTTTTTTTTTTTTTAACCGA	ssc-miR-29c	yes	110
miR-125b-5p	potential stabilizer (literature)	Cavalleri et al. 2020 (doi: 10.3390/cancers12113133)	CAGTCCCTGAGACCCTAAC	GGTCCAGTTTTTTTTTTTTTTTCAC	ssc-miR-125b	yes	99
miR-15a-5p	detected in RNAseq		CAGTAGCAGCACATAATGGT	GGTCCAGTTTTTTTTTTTTTTTCACA	hsa-miR-15a-5p	yes	110
miR-17-5p	detected in RNAseq		GCAAAGTGCTTACAGTGCAG	GGTCCAGTTTTTTTTTTTTTTTCTAC	hsa-miR-17-5p	yes	96
miR-21-5p	detected in RNAseq		GCAGTAGCTTATCAGACTGATG	GGTCCAGTTTTTTTTTTTTTTTCAAC	ssc-miR-21-5p	yes	107
miR-30a-5p	detected in RNAseq		GCAGTGTAAACATCCTCGAC	TCCAGTTTTTTTTTTTTTTTCTTCCA	hsa-miR-30a-5p	yes	101
miR-200a-3p	detected in RNAseq		CAGTAACACTGTCTGGTAACG	GGTCCAGTTTTTTTTTTTTTTTACATC	hsa-miR-200a-3p	yes	102
miR-204-5p	detected in RNAseq		CAGTTCCCTTTGTCATCCTATG	GTCCAGTTTTTTTTTTTTTTTAGGCA	ssc-miR-204	yes	105
miR-16-5p	found DE in pilot study	Jessen et al. 2019 (doi: 10.1111/jvim.15628)	GCTGTAGCAGCACGTA	CAGTTTTTTTTTTTTTTTCGCCAAT	ssc-miR-16	yes	102
let-7i-5p	based on literature	Aguilar et al. 2019 (doi: 10.1128/microbiolspec.BAI-0002-2019); Aguilar et al. 2019 (doi: 10.1016/j.tim.2018.10.011)	GCAGTGAGGTAGTAGTTTGTG	GGTCCAGTTTTTTTTTTTTTTTAACAG	hsa-let-7i-5p	yes	97
miR-146a-5p	based on literature	Omran et al. 2012 (doi: 10.4314/ajid.v6i2.3); Dilda et al. 2012 (doi: 10.1016/j.tvjl.2011.08.018)	GCAGTGAGAACTGAATTCCA	GGTCCAGTTTTTTTTTTTTTTTAACC	cfa-miR-146a	yes	104
miR-146b-5p	based on literature	Aguilar et al. 2019 (doi: 10.1128/microbiolspec.BAI-0002-2019); Aguilar et al. 2019 (doi: 10.1016/j.tim.2018.10.011)	GCAGTGAGAACTGAATTCCA	GTCCAGTTTTTTTTTTTTTTTAGCCT	cfa-miR-146b	yes	100
miR-23a-3p	targets chemokine (CXCL8)		AGATCACATTGCCAGGGA	GGTCCAGTTTTTTTTTTTTTTTAAATCC	cfa-miR-23a	yes	110
miR-451	based on literature	Kumari et al. 2020 (doi: 10.3389/fphys.2020.00234)	GCAGAAACCGTTACCATTACT	GTCCAGTTTTTTTTTTTTTTTAACTCA	cfa-miR-451	yes	111
miR-15b-5p	DA in RNAseq		GCAGTAGCAGCACATCA	GGTCCAGTTTTTTTTTTTTTTTAAACC	cfa-miR-15b	-
miR-18a-5p	DA in RNAseq		GTAAGGTGCATCTAGTGCAG	GGTCCAGTTTTTTTTTTTTTTTCTATC	hsa-miR-18a-5p	-
miR-20a-5p	DA in RNAseq data, targets chemokinee (CXCL8)		CGCAGTAAAGTGCTTATAGTG	GTCCAGTTTTTTTTTTTTTTTCTACCT	hsa-miR-20a-5p	-
miR-24-2-5p	DA in RNAseq		GGTGCCTACTGAGCTGA	GGTCCAGTTTTTTTTTTTTTTTACTGA	ssc-miR-24-2-5p	-
miR-26b-5p	DA in RNAseq		GCGCAGTTCAAGTAATTCAG	GTCCAGTTTTTTTTTTTTTTTAACCTATC	cfa-miR-26b	-
miR-31-5p	DA in RNAseq		GGCAAGATGCTGGCATAG	GGTCCAGTTTTTTTTTTTTTTTACAG	cfa-miR-31	-
miR-34a-5p	DA in RNAseq		GGCAGTGTCTTAGCTGGT	GGTCCAGTTTTTTTTTTTTTTTACAAC	ssc-miR-34a	-
miR-34c-5p	DA in RNAseq		GAGGCAGTGTAGTTAGCTGA	TCCAGTTTTTTTTTTTTTTTGCAATC	ssc-miR-34c	-
miR-95-3p	DA in RNAseq		GCAGTTCAACGGGTATTTATTG	GGTCCAGTTTTTTTTTTTTTTTGCT	hsa-miR-95-3p	-
miR-99a-5p	DA in RNAseq		CAGAACCCGTAGATCCGA	GGTCCAGTTTTTTTTTTTTTTTCAC	ssc-miR-99a-5p	-
miR-99b-5p	DA in RNAseq		CCCGTAGAACCGACCT	TCCAGTTTTTTTTTTTTTTTCGCA	ssc-miR-99b	-
miR-100-5p	DA in RNAseq		GAACCCGTAGATCCGAAC	GGTCCAGTTTTTTTTTTTTTTTCAC	ssc-miR-100	-
miR-101-3p	DA in RNAseq		GCGCAGTACAGTACTGTG	GGTCCAGTTTTTTTTTTTTTTTCTTC	fca-miR-101-3p	-
miR-106a-5p	DA in RNAseq		GAAAAGTGCTTACAGTGCAG	TCCAGTTTTTTTTTTTTTTTGCTAC	ssc-miR-106a	-
miR-122-5p	DA in RNAseq		TGGAGTGTGACAATGGTGT	GTCCAGTTTTTTTTTTTTTTTACAAACA	ssc-miR-122-5p	-
miR-127-3p	DA in RNAseq		AGTCGGATCCGTCTGAG	CCAGTTTTTTTTTTTTTTTAGCCAAG	hsa-miR-127-3p	-
miR-129-5p	DA in RNAseq		CAGCTTTTTGCGGTCTG	TCCAGTTTTTTTTTTTTTTTGCAAG	hsa-miR-129-5p	-
miR-140-5p	DA in RNAseq		CAGCAGTGGTTTTACCCTATG	GGTCCAGTTTTTTTTTTTTTTTCTAC	hsa-miR-140-5p	-
miR-142-3p	DA in RNAseq		CGCAGTGTAGTGTTTCCTACT	GGTCCAGTTTTTTTTTTTTTTTCCAT	hsa-miR-142-3p	-
miR-146a-3p	DA in RNAseq		CAGCCTGTGAAGTTTAGTTC	TCCAGTTTTTTTTTTTTTTTCTGAAG	ssc-miR-146a-3p	-
miR-149-5p	DA in RNAseq		CTGGCTCCGTGTCTTC	CCAGTTTTTTTTTTTTTTTGGGAGT	hsa-miR-149-5p	-
miR-151-3p	DA in RNAseq		GCAGCTAGACTGAAGCTC	CCAGTTTTTTTTTTTTTTTCCTCAAG	hsa-miR-151a-3p	-
miR-182-5p	DA in RNAseq		GTTTGGCAATGGTAGAACTCA	GGTCCAGTTTTTTTTTTTTTTTAGTGT	hsa-miR-182-5p	-
miR-184	DA in RNAseq		CAGTGGACGGAGAACTGA	GTCCAGTTTTTTTTTTTTTTTACCCT	hsa-miR-184	-
miR-193b-3p	DA in RNAseq		GAACTGGCCCTCAAAGTC	GGTCCAGTTTTTTTTTTTTTTTAGC	hsa-miR-193b-3p	-
miR-196b-5p	DA in RNAseq		GCAGTAGGTAGTTTCCTGTTGT	GTCCAGTTTTTTTTTTTTTTTCCCA	cfa-miR-196b	-
miR-197-5p	DA in RNAseq		GAACTGGCCCTCAAAGTC	GGTCCAGTTTTTTTTTTTTTTTAGC	hsa-miR-197-5p	-
miR-328-3p	DA in RNAseq		GCCCTCTCTGCCCTTC	GGTCCAGTTTTTTTTTTTTTTTACG	hsa-miR-328-3p	-
miR-335-5p	DA in RNAseq		GCAGTCAAGAGCAATAACGA	GTCCAGTTTTTTTTTTTTTTTCATTTTTC	ssc-miR-335	-
miR-374a-5p	DA in RNAseq		CAGCGCAGTTATAATACAACCT	GGTCCAGTTTTTTTTTTTTTTTCACTT	hsa-miR-374a-5p	-
miR-378c	DA in RNAseq		TGGACTTGGAGTCAGAAGAG	GTCCAGTTTTTTTTTTTTTTTCCAC	hsa-miR-378c	-
miR-450b-5p	DA in RNAseq		CGCAGTTTTGCAATATGTTC	GGTCCAGTTTTTTTTTTTTTTTATTCAG	hsa-miR-450b-5p	-
miR-582-5p	DA in RNAseq		CAGTTACAGTTGTTCAACCAGT	CAGGTCCAGTTTTTTTTTTTTTTTAGT	hsa-miR-582-5p	-
miR-628-3p	DA in RNAseq		GCAGTCTAGTAAGAGTGGCA	GTCCAGTTTTTTTTTTTTTTTCGAC	hsa-miR-628-3p	-
miR-671-5p	DA in RNAseq		GCCCTGGAGGGGCT	GGTCCAGTTTTTTTTTTTTTTTCTC	hsa-miR-671-5p	-
miR-760-3p	DA in RNAseq		GCGGCTCTGGGTCT	CAGTTTTTTTTTTTTTTTCCCCACA	hsa-miR-760	-
miR-1224-5p	DA in RNAseq		GTGAGGACTCGGGAGG	GTCCAGTTTTTTTTTTTTTTTCCAC	hsa-miR-1224-5p	-
miR-1301-3p	DA in RNAseq		GCTGCCTGGGAGTG	GTCCAGTTTTTTTTTTTTTTTGAAGTC	hsa-miR-1301-3p	-
miR-1307-5p	DA in RNAseq		AGTCGACCGGACCTC	GGTCCAGTTTTTTTTTTTTTTTAGC	hsa-miR-1307-5p	-
miR-4466	DA in RNAseq		GGTGCGGGCCG	GGTCCAGTTTTTTTTTTTTTTTCCC	hsa-miR-4466	-
miR-4508	DA in RNAseq		GCGGGGCTGGGC	GTCCAGTTTTTTTTTTTTTTTCGC	hsa-miR-4508	-
miR-6089	DA in RNAseq		GGAGGCCGGGGTG	CCAGTTTTTTTTTTTTTTTCCGC	hsa-miR-6089	-
miR-8903-5p	DA in RNAseq		AGTCTTGGGCCCCAC	GTCCAGTTTTTTTTTTTTTTTAGTCTC	cfa-miR-8903	-
let-7c-3p	potential stabilizer based on RNAseq		CAGCTGTACAACCTTCTAGC	GGTCCAGTTTTTTTTTTTTTTTGGAA	hsa-let-7c-3p	-
miR-26c-3p	potential stabilizer based on RNAseq		GCAGAGCCTATCCTGGATTAC	GGTCCAGTTTTTTTTTTTTTTTCAAG	bta-miR-26c	-
miR-532-5p	potential stabilizer (literature)	Du et al. 2017 (doi: 10.18632/oncotarget.16586)	CAGCATGCCTTGAGTGTAG	GTCCAGTTTTTTTTTTTTTTTACGGT	cfa-miR-532	-
miR-7-5p	detected in RNAseq		CGCAGTGGAAGACTAGTGA	GTCCAGTTTTTTTTTTTTTTTAACAACA	hsa-miR-7-5p	-
miR-25-3p	detected in RNAseq		CATTGCACTTGTCTCGGT	GGTCCAGTTTTTTTTTTTTTTTCAG	cfa-miR-25	-
miR-128-3p	detected in RNAseq		CACAGTGAACCGGTCTC	CAGGTCCAGTTTTTTTTTTTTTTTAAAG	cfa-miR-128	-
miR-141-3p	detected in RNAseq		CGCAGAACACTGTCTGGT	GTCCAGTTTTTTTTTTTTTTTCCATC	cfa-miR-141	-
miR-375-3p	detected in RNAseq		CAGTTTGTTCGTTCGGCT	GTCCAGTTTTTTTTTTTTTTTCACG	cfa-miR-375	-
miR-155-5p	based on literature	Dilda et al. 2012 (doi: 10.1016/j.tvjl.2011.08.018)	CGCAGTTAATGCTAATCGTGATAG	AGGTCCAGTTTTTTTTTTTTTTTACC	cfa-miR-155	-
miR-202-3p	based on literature	Jaeger et al. 2017 (doi: 10.1186/s12864-017-4070-2)	GCAGAGAGGTATAGGGCA	GTCCAGTTTTTTTTTTTTTTTCCCAT	hsa-miR-202-3p	-
miR-483-3p	based on literature	Fleischacker et al. 2013 (doi: 10.1016/j.tvjl.2013.03.027)	GCAGTCACTCCTCTCCT	GGTCCAGTTTTTTTTTTTTTTTAAGAC	hsa-miR-483-3p	-
miR-20b-5p	targets chemokine (CXCL8)		AGCAAAGTGCTCACAGTG	GGTCCAGTTTTTTTTTTTTTTTACCT	cfa-miR-20b	-
miR-223-3p	targets chemokine (CXCL2, CCL3)		CGCAGTGTCAGTTTGTC	CCAGTTTTTTTTTTTTTTTGGGGTA	cfa-miR-223	-
miR-335-5p	targets chemokine (CXCL2)		GCAGTCAAGAGCAATAACGA	GTCCAGTTTTTTTTTTTTTTTCATTTTTC	ssc-miR-335-5p	-
