# Supplementary material for: Urinary microRNAome in healthy cats and cats with pyelonephritis or other urological conditions
Source: PLoS One. 2022 Jul 20;17(7):e0270067. doi: 10.1371/journal.pone.0270067 (PMC9299306; doi:10.1371/journal.pone.0270067)
Supplement: S2 Table — Total RNA was isolated from whole urine of 38 cats, and 6 μl of each RNA sample was applied in small RNAseq. Concentration and ratios were obtained using Nanodrop measurement. (XLSX) [file pone.0270067.s009.xlsx]

## Sheet: Ark1
S2 Table. Concentration of RNA obtained from whole urine. Total RNA was isolated from whole urine from 38 cats, and 6 µl of each RNA sample was applied in small RNAseq. Concentration and ratios were obtained using Nanodrop measurement.
Sample	Diagnosis	Total RNA conc. (ng/µl)	RNA available for sequencing (ng in 6 µl)	Ratio 260/280	Ratio 260/230
C1	Healthy	8.69	52.14	1.51	0.3
C2	Healthy	27.71	166.26	1.48	0.48
C3	Healthy	13.86	83.16	1.42	0.28
C4	Healthy	21.71	130.26	1.43	0.07
C5	Healthy	17.2	103.2	1.43	0.62
C6	Healthy	8.7	52.2	1.73	0.08
C7	Healthy	17.08	102.48	1.67	0.27
C8	Healthy	23.04	138.24	1.61	0.12
C9	Healthy	10.56	63.36	1.53	0.33
C10	Healthy	37.96	227.76	1.54	1.24
C11	Healthy	14.44	86.64	1.49	0.31
CKD1	Chronic kidney disease	8.2	49.2	1.96	0.39
CKD2	Chronic kidney disease	14.32	85.92	1.56	0.46
CKD3	Chronic kidney disease	13.39	80.34	1.63	0.23
CKD4	Chronic kidney disease	8.39	50.34	1.39	0.31
CKD5	Chronic kidney disease	10.56	63.36	1.51	0.27
PYL1	Pyelonephritis + Ureteral obstruction unilateral + Chronic kidney disease	33.78	202.68	1.72	0.84
PYL2	Pyelonephritis + Nephrolithiasis	16.7	100.2	1.69	0.24
PYL3	Pyelonephritis	8.87	53.22	1.77	0.43
PYL4	Pyelonephritis + Ureteral obstruction	45.07	270.42	1.96	0.52
PYL5	Pyelonephritis + Chronic kidney disease	17.21	103.26	1.82	0.38
PYL6	Pyelonephritis + Ureteral obstruction	25.36	152.16	1.66	0.52
PYL7	Pyelonephritis + Ureteral obstruction	41.96	251.76	1.99	0.57
PYL8	Pyelonephritis + Ureteral obstruction	16.8	100.8	1.47	0.17
PYL9	Pyelonephritis + Ureteral obstruction + Chronic kidney disease	66.51	399.06	1.96	1.44
PYL10	Pyelonephritis + Ureteral obstruction + Chronic kidney disease	16.97	101.82	1.77	0.65
UO1	Ureteral obstruction + Chronic kidney disease	7.66	45.96	1.27	0.47
UO2	Ureteral obstruction	10.52	63.12	1.32	0.25
UO3	Ureteral obstruction + Chronic kidney disease	9.06	54.36	1.45	0.29
UO4	Ureteral obstruction	12.27	73.62	1.41	0.09
UO5	Ureteral obstruction + Chronic kidney disease	8.97	53.82	1.46	0.26
UO6	Ureteral obstruction	7.92	47.52	1.41	0.38
UO7	Ureteral obstruction + Chronic kidney disease	19.6	117.6	1.52	0.11
SB/C1	Subclinical bacteriuria	13.85	83.1	1.37	0.66
SB/C2	Subclinical bacteriuria	28.54	171.24	1.78	0.95
SB/C3	Subclinical bacteriuria	7.84	47.04	2.24	0.46
SB/C4	Subclinical bacteriuria + Chronic kidney disease	25.86	155.16	1.94	0.7
SB/C5	Cystitis	43.75	262.5	1.86	1.15
