# Supplementary material for: Urinary microRNAome in healthy cats and cats with pyelonephritis or other urological conditions
Source: PLoS One. 2022 Jul 20;17(7):e0270067. doi: 10.1371/journal.pone.0270067 (PMC9299306; doi:10.1371/journal.pone.0270067)
Supplement: S3 Table — Reads mapped to the different gene biotypes in the genome are included. SD: standard deviation; rRNA: ribosomal RNA; tRNA: transfer RNA; snoRNA: small nucleolar RNA; snRNA: small nuclear RNA; RE: repeat elements; miRNA: microRNA. (XLSX) [file pone.0270067.s010.xlsx]

## Sheet: Sheet1
S3 Table. Sequencing and mapping statistics. Reads mapped to the different gene biotypes in the genome are included. SD: standard deviation; rRNA: ribosomal RNA; tRNA: transfer RNA; snoRNA: small nucleolar RNA; snRNA: small nuclear RNA; RE: repeat elements; miRNA: microRNA.
	Average	SD
Raw reads	1.36212e+07	3.55014e+06
Reads passed QC	12598703	2.82367e+06
Proportion of reads that passed QC	0.933482	0.055385
Reads mapped to the feline genome	6.92912e+06	3.06754e+06
Proportion of reads mapped to the feline genome	0.538494	0.161857
Proportion of reads mapped to rRNA	0.00539988	0.00419202
Proportion of reads mapped to tRNA	0.283972	0.27265
Proportion of reads mapped to snoRNA	0.0153224	0.0111736
Proportion of reads mapped to snRNA	0.0100398	0.00783844
Proportion of reads mapped to RE	0.273979	0.108465
Reads mapped to miRNAs (known and novel)	117338	199479
Proportion of reads mapped to miRNAs	0.0170388	0.0256331
