# Supplementary material for: Urinary microRNAome in healthy cats and cats with pyelonephritis or other urological conditions
Source: PLoS One. 2022 Jul 20;17(7):e0270067. doi: 10.1371/journal.pone.0270067 (PMC9299306; doi:10.1371/journal.pone.0270067)
Supplement: S4 Table — mirDeep2 output of the 996 miRNAs identified with information from their sequences, scores and probabilities of being a true positive miRNA, among others. (XLSX) [file pone.0270067.s011.xlsx]

## Sheet: Sheet1
S4 Table. miRDeep2 results. mirDeep2 output of the 996 miRNAs identified with information from their sequences, scores and probabilities of being a true positive miRNA, among others.
provisional id	miRDeep2 score	estimated probability that the miRNA candidate is a true positive	rfam alert	total read count	mature read count	loop read count	star read count	significant randfold p-value	miRBase miRNA	example miRBase miRNA with the same seed	UCSC browser	NCBI blastn	consensus mature sequence	consensus star sequence	consensus precursor sequence	precursor coordinate
F2_47189	28000	0.21 ± 0.13		55686	55570	0	116	yes		hsa-miR-30a-5p		blast	uguaaacauccccgacuggaagcug	cuuucagucagauguuugcugcu	uguaaacauccccgacuggaagcuguaagacacagcaaagcuuucagucagauguuugcugcu	F2:78073579-78073642:-
X_49184	11000	0.21 ± 0.13		22193	22192	0	1	yes		hsa-miR-25-3p		blast	uauugcacuugucccggccugug	ggguggggauuuguggcauuacuug	ggguggggauuuguggcauuacuuguguucuauauaaaguauugcacuugucccggccugug	X:113001670-113001732:-
E3_43719	3100	0.21 ± 0.13		6187	6184	0	3	yes		hsa-miR-339-5p		blast	ucccuguccuccaggagcuca	ugagcuccucgaggccag	ucccuguccuccaggagcucacuuacauccggccgugagcuccucgaggccag	E3:1014957-1015010:-
A3_8924	3000	0.21 ± 0.13		5959	4410	0	1549	no		hsa-miR-596		blast	gagccugcuguagaccgggagucgu	ggacucgggcucagcaggcuggc	gagccugcuguagaccgggagucguugagccugacuucgcggacucgggcucagcaggcuggc	A3:117608619-117608682:+
E1_39694	1800	0.21 ± 0.13		3676	3666	0	10	yes		hsa-miR-744-5p		blast	ugcggggcuagggcuaacagca	cuguugccacuaaccucaaccuu	ugcggggcuagggcuaacagcagucucacugaagguuuccuggaaaccacgcacaugcuguugccacuaaccucaaccuu	E1:6181395-6181475:+
B4_20330	710	0.21 ± 0.13		1391	1381	0	10	yes		hsa-miR-196a-5p		blast	uagguaguuucauguuguuggga	ucggcaacaagaaacugccugagu	uagguaguuucauguuguugggauugaguuuugaacucggcaacaagaaacugccugagu	B4:82325500-82325560:+
F2_46630	660	0.21 ± 0.13		1311	1307	3	1	no				blast	gccugcuucggauucugugucga	guucguggguucgagcccc	guucguggguucgagccccgcgucgggcucucugcugacagcucggagccuggagccugcuucggauucugugucga	F2:10321510-10321587:-
E1_41467	470	0.21 ± 0.13		925	553	0	372	yes		hsa-miR-338-5p		blast	aacaauauccuggugcugagug	uccagcaucagugauuuuguugaa	aacaauauccuggugcugagugaugacacauacaacuccagcaucagugauuuuguugaa	E1:61695555-61695615:-
F1_44470	250	0.21 ± 0.13		498	497	0	1	no		hsa-miR-342-5p		blast	uggggugccuggguggaa	agugccuggguggcucaa	uggggugccuggguggaaauauuacuccuuggagugccuggguggcucaa	F1:18573129-18573179:+
B4_21499	240	0.21 ± 0.13		480	476	0	4	no		hsa-miR-615-5p		blast	uggggucccuggguggca	uuggcucaggucaugaucucauaguuca	uggggucccuggguggcacagucgauuaagaguccuacucuugaucuuggcucaggucaugaucucauaguuca	B4:50759657-50759731:-
D1_32357	190	0.21 ± 0.13		378	330	0	48	yes				blast	accucugaaugcucuggucua	agacuagagcauucauucggaggu	agacuagagcauucauucggagguucuuacccuuaugagaaccucugaaugcucuggucua	D1:112918814-112918875:+
F2_46532	180	0.21 ± 0.13		369	359	0	10	no				blast	cggucuccucucccccca	cuuauggaggaccaagacugaga	cuuauggaggaccaagacugagagaucggucuccucucccccca	F2:84566990-84567034:+
X_49225	110	0.21 ± 0.13		214	211	0	3	yes		hsa-miR-504-5p		blast	agacccuggucugcacucuaucu	agggagcgcagggcaggguuucc	agacccuggucugcacucuaucuguacgcuuacugaagggagcgcagggcaggguuucc	X:116370265-116370324:-
X_48465	79	0.21 ± 0.13		156	146	1	9	no		bta-miR-2295		blast	gcggggugcuuggguggca	cccgugucgggcccugugcugaca	gcggggugcuuggguggcaugcucgacucaggucaugaucucacaguucaugaguucgagccccgugucgggcccugugcugaca	X:9383207-9383292:-
D2_33976	79	0.21 ± 0.13		161	153	2	6	no		hsa-miR-4661-3p		blast	gaggauccgaagcaggua	cuugaauucacgaaccucga	gaggauccgaagcagguaccaggcucugcacugacaggaaagagaccaauguggggcuugaauucacgaaccucga	D2:31630788-31630864:+
B2_15152	77	0.21 ± 0.13		170	167	0	3	no				blast	uguaaaccucuuuuuuaa	agagagagagagagagagagagaca	uguaaaccucuuuuuuaaaaaaaaaaauuaauguuuauuuuuuagagagagagagagagagagagaca	B2:128616548-128616616:+
A3_9250	74	0.21 ± 0.13		137	129	0	8	yes		bta-miR-1388-3p		blast	uucucagguuggacaguccugg	cgggcugacgaaccugagauug	cgggcugacgaaccugagauugaccccggagacaccauucucagguuggacaguccugg	A3:621285-621344:-
C2_30640	66	0.21 ± 0.13		161	159	0	2	no		hsa-miR-6747-5p		blast	gggggugucuggguggua	ucucucucucucugucaa	ucucucucucucugucaaaaauaaauaaacauuaaaaaaauuuuuuuaaagaaagaaauggcuuuugggggugucuggguggua	C2:124265073-124265157:-
A1_4125	61	0.21 ± 0.13		122	121	0	1	no		hsa-miR-6877-5p		blast	ggggccgagggagaggaa	cuaagcaggcuccacacu	ggggccgagggagaggaagagagagaauccuaagcaggcuccacacu	A1:230479357-230479404:-
C1_25589	54	0.21 ± 0.13		114	112	0	2	no				blast	aagcaccugaaucuuucccauuc	uguggggacagauggugcaacagua	aagcaccugaaucuuucccauucuuugcugcuuugugcugguguggggacagauggugcaacagua	C1:30769564-30769630:-
F1_44577	50	0.21 ± 0.13		96	94	0	2	no		bta-miR-2302		blast	ggagcgggcgggcggcga	gccgccgucgccgccgccu	gccgccgucgccgccgccuccccggaucagcaugcaacagcgauccgcggcugcgccggggcgagggcgggagcgggcgggcggcga	F1:28743500-28743587:+
E1_40586	47	0.21 ± 0.13		84	83	0	1	yes		hsa-miR-3065-5p		blast	ucaacaaaaucacugaugcuggag	ucagcaccaggauauuguugggga	ucaacaaaaucacugaugcuggaguuguaugugucaucacucagcaccaggauauuguugggga	E1:61695556-61695620:+
C2_30262	44	0.21 ± 0.13		85	81	0	4	yes				blast	cuagauugugagcuccugga	aaggagcucacagucuauugaguug	aaggagcucacagucuauugaguugccuuucagacuuucccacuagauugugagcuccugga	C2:81399887-81399949:-
C2_30686	37	0.21 ± 0.13		65	64	0	1	yes		hsa-miR-6747-5p		blast	aggggugucuggcuggca	ccacccaggugccccaaggca	ccacccaggugccccaaggcaaguaauauuuuuaauaggggugucuggcuggca	C2:126923985-126924039:-
E1_40678	31	0.21 ± 0.13		53	44	7	2	yes		hsa-miR-3180-3p		blast	gggggcgggccccgggga	cggggcuggggugggggu	cggggcugggguggggguggggggcucccgggaggagcgggugggccccuggggggucgggcggggggggggcgggccccgggga	E1:2144259-2144344:-
D2_35067	31	0.21 ± 0.13		66	56	3	7	no				blast	ggcugggcugggcugggcu	gcgccgccgcagccgcca	gcgccgccgcagccgccaccggagcgggagcgggagccggagcccgaccgcgcugggcugggcugggcugggcu	D2:46686842-46686916:-
D3_36699	24	0.21 ± 0.13		54	53	0	1	no				blast	gaggggcgccugaggggca	acugcuuaagcguccgac	gaggggcgccugaggggcacaacugcuuaagcguccgac	D3:7453126-7453165:-
A1_57	21	0.21 ± 0.13		62	53	1	8	no				blast	ugcucugucucucucuguccua	gacauuuggaugcagaga	ugcucugucucucucuguccuaaaaauaaauaaacguugaaaaaaaaauuuuuaaaaagaaaaaggggacauuuggaugcagaga	A1:6749158-6749243:+
C2_28895	20	0.21 ± 0.13		38	34	0	4	yes				blast	ucuuguccucagaucuuuguguc	uacaaagaucugaggacaagag	uacaaagaucugaggacaagagauaucccaaguauauuucuuguccucagaucuuuguguc	C2:108378705-108378766:+
X_49083	19	0.21 ± 0.13		49	41	0	8	no				blast	agggacaccugaguggca	uuggcucaggucaugaucucuuggu	agggacaccugaguggcacaguuaagcauacgacuuuggcucaggucaugaucucuuggu	X:95664963-95665023:-
C1_23325	19	0.21 ± 0.13		36	31	0	5	yes				blast	ucacuaaaccugucugagccaguu	ugggucagacuuguuaggaggugug	ugggucagacuuguuaggaggugugaucuuggacacaucacuaaaccugucugagccaguu	C1:63922832-63922893:+
D4_39397	17	0.21 ± 0.13		24	23	0	1	yes		hsa-miR-6724-5p		blast	gugggcccagaggggagcuggc	cgccucccuuugugcccacagca	gugggcccagaggggagcuggcacugagcccgccucccuuugugcccacagca	D4:89292825-89292878:-
B2_16088	16	0.21 ± 0.13		56	52	0	4	no				blast	uuuauuagauugaaacua	uucagaaaaauaaaaaaa	uucagaaaaauaaaaaaauauguaagugcagggguauugauugugucacgguaaccugugugcuuuuauuagauugaaacua	B2:81560247-81560329:-
X_48322	16	0.21 ± 0.13		23	14	0	9	yes		hsa-miR-2114-5p		blast	uagucccuuccuugaagcgaucg	ugagccucaagcaagggacuuua	uagucccuuccuugaagcgaucggguaaaucacaugaugagccucaagcaagggacuuua	X:125584557-125584617:+
X_47830	13	0.21 ± 0.13		37	35	0	2	no		hsa-miR-6875-3p		blast	uuucuuccuggucuuuuu	aaaggaauaaaggaauua	uuucuuccuggucuuuuuauugggaugaguuccuucguuucaucaucuugaaaggaauaaaggaauua	X:55540428-55540496:+
D2_34747	13	0.21 ± 0.13		23	22	0	1	yes		hsa-miR-4533		blast	gggaaggaugaaaaggaa	cuuuuuuucuuuuucuuuuu	gggaaggaugaaaaggaacaccugggguugggguuguuuuuuuuuuccguuucguuuuugguuuuuccuuuuuuucuuuuucuuuuu	D2:13475475-13475562:-
D1_33427	12	0.21 ± 0.13		21	18	0	3	yes				blast	ucggaggaggaagggugccgcgg	acggcucccuuugcuucuccagg	ucggaggaggaagggugccgcgggcucugcggcucacggcucccuuugcuucuccagg	D1:107397506-107397564:-
D1_32434	11	0.21 ± 0.13		21	18	0	3	yes				blast	uggcgcggagagggcccacagcg	cuguaugccuucaccgcucagcc	uggcgcggagagggcccacagcguacuuggugacacuguaugccuucaccgcucagcc	D1:116056322-116056380:+
D2_34975	10	0.21 ± 0.13		18	17	0	1	yes				blast	ugcgaagaacaagaaaaauauua	auauuuuucuuguucuuugcaua	ugcgaagaacaagaaaaauauuaauauuuuucugauaauauuuuucuuguucuuugcaua	D2:37479100-37479160:-
B4_20140	9.8	0.25 ± 0.13		32	31	0	1	no		hsa-miR-6835-3p		blast	aaaagcacuuuggagaga	cucuggggugcuuuguuu	aaaagcacuuuggagagaguaaaaaguggauuuaacucuggggugcuuuguuu	B4:61511710-61511763:+
F1_44805	9.5	0.25 ± 0.13		17	16	0	1	no		hsa-miR-6769a-3p		blast	gagccccugagucuggca	cacggacuggcgagaggga	cacggacuggcgagagggaccuggggcggaggggcggcccuccggccaagcagagccccugagucuggca	F1:54309644-54309714:+
A3_9689	9.4	0.25 ± 0.13		20	14	0	6	no		bta-miR-2385-5p		blast	auggggcaccuggguggc	ccucccagggcuguugga	ccucccagggcuguuggaaagauuaaaaccaagagauagauggggcaccuggguggc	A3:35819301-35819358:-
D2_35194	8.6	0.24 ± 0.13		22	21	0	1	no				blast	agcugcgaccugcucuggcgc	cgccuggcgcaggugugccgcug	cgccuggcgcaggugugccgcuggcugcggcgcuucaccagcugcgaccugcucuggcgc	D2:62266648-62266708:-
A2_6189	6.5	0.39 ± 0.10		27	27	0	0	yes		bta-miR-2899		blast	gggcgggcggggcgggga	cccgccgccccggcucac	gggcgggcggggcggggaccccagcguccccgccgccccggcucac	A2:3448235-3448281:-
A3_9872	6.3	0.39 ± 0.10		8831	8830	0	1	yes		hsa-miR-6820-5p		blast	ggcggcaggcggcgggga	ccgccgccgccgccgcgg	ccgccgccgccgccgcggggaucgucaggccggagccgcgcggccgagcgggcggcaggcggcgggga	A3:57167131-57167199:-
B3_19344	6.2	0.39 ± 0.10		5380	5380	0	0	yes		hsa-miR-3960		blast	ggcggcgggcggcggggg	cccuccccccuuccccg	cccuccccccuuccccggcccccccccccccccggggccgggccuggcggcgggcggcggggg	B3:137993666-137993729:-
E3_43735	6.2	0.39 ± 0.10		197	193	0	4	yes		hsa-miR-377-5p		blast	ugagguugauuugggucuggcgu	agacccaaaucaaccucacgac	ugagguugauuugggucuggcgucuguagccggggccagacccaaaucaaccucacgac	E3:1748915-1748974:-
C1_22367	6.1	0.39 ± 0.10		9908	9900	8	0	yes		hsa-miR-4707-5p		blast	cccccggccccggcccga	gggcggggccgggccgg	gggcggggccgggccgggccggagcgccgccccccggccccggcgcccccccggccccggcccga	C1:538957-539022:+
A1_3644	6.1	0.39 ± 0.10		114	114	0	0	yes		hsa-miR-4508		blast	gcggggcugggcgcgcga	gcgacaccugcaggcccgcgu	gcgacaccugcaggcccgcgucccggcgcgagggcggccugggcgcggggcugggcgcgcga	A1:176141514-176141576:-
B1_12336	6.1	0.39 ± 0.10		50	50	0	0	yes		hsa-miR-1237-5p		blast	agggggcgcgcggggggc	accccgcgagccgccuca	agggggcgcgcggggggccggggccgcgggaccccgcgagccgccuca	B1:207101894-207101942:+
B4_21692	6.1	0.39 ± 0.10		41	41	0	0	yes		hsa-miR-6825-5p		blast	cggggaggcggggccgggg	ucggucccgcuggcuccgga	ucggucccgcuggcuccggagcgcggggaggcggggccgggg	B4:76165915-76165957:-
E3_43246	6.1	0.39 ± 0.10		37	33	0	4	yes		hsa-miR-377-5p		blast	ugagguugauuugggucuggcc	agacccaaaucaaccucacgac	ugagguugauuugggucuggccccggcuacagacgccagacccaaaucaaccucacgac	E3:1748919-1748978:+
F1_45747	6	0.39 ± 0.10		41	41	0	0	yes		bta-miR-2881		blast	ggggcggggaggccggga	ccaccuucucacccccu	ggggcggggaggccgggagggccccgggccgugucggggucugcccugugagaggccugggguccugggccaccuucucacccccu	F1:68588741-68588827:-
A3_10042	6	0.39 ± 0.10		1213	1213	0	0	yes		hsa-miR-1237-5p		blast	ggggggcgggcgccggga	ccgaggcggcucacgc	ccgaggcggcucacgcccagcccugggagaguggggacggcagggagggcggggggcgggcgccggga	A3:75583602-75583670:-
A3_10299	6	0.39 ± 0.10		339	336	0	3	yes		hsa-miR-3960		blast	ggcggcggaggcggcgguggcggca	gucccugccucuccgcca	ggcggcggaggcggcgguggcggcagcgccugucccugccucuccgcca	A3:103919443-103919492:-
A3_9274	6	0.39 ± 0.10		360	360	0	0	yes		hsa-miR-1237-5p		blast	agggggcggggcggggca	ccccccccaugugcucccucu	ccccccccaugugcucccucugccggugagggggcggggcggggca	A3:1251840-1251886:-
E2_41772	6	0.39 ± 0.10		36	36	0	0	yes		hsa-miR-4467		blast	cggcggcgggggcgggga	caucccgcugccgag	cggcggcgggggcggggacggcggcucccgggggcucucgggcuggucgguguccaucccgcugccgag	E2:14958615-14958684:+
D4_38402	6	0.39 ± 0.10		2198	2198	0	0	yes		hsa-miR-6825-5p		blast	cggggaggcggggcgggga	ccuccgcccgccccccgcu	cggggaggcggggcggggagaccccacccuccggccggccaggggaggggagggggccauuguuccucccuccgcccgccccccgcu	D4:88405928-88406015:+
D1_32253	5.9	0.76 ± 0.04		186	186	0	0	yes		hsa-miR-3151-5p		blast	gguggggccggcggggga	ccccaagcccccccucccc	ccccaagcccccccuccccgcgcagcuucuggaagggguggggccggcggggga	D1:109904131-109904185:+
F2_47321	5.9	0.76 ± 0.04		51	50	1	0	yes		hsa-miR-744-5p		blast	ggcggggccggggguggggc	gcugcugcggggccuugugac	ggcggggccggggguggggccgagggugcggggcggagccugcggcccggagacgcugcugcggggccuugugac	F2:84975953-84976028:-
B1_12843	5.9	0.76 ± 0.04		114	114	0	0	yes		hsa-miR-4467		blast	cggcggcggcggcgacgg	acaucugccacugcugca	cggcggcggcggcgacggcagcgagcccggcgagagcagcucgcugcacaucugccacugcugca	B1:54387683-54387748:-
A2_4564	5.9	0.76 ± 0.04		45	45	0	0	yes		hsa-miR-663a		blast	gggcggggcgggggggcgga	ugcccccuccgcccuuggcuuc	gggcggggcgggggggcggauccaguggggugcuggccacacccccuuuguggagcugcccccuccgcccuuggcuuc	A2:11980051-11980129:+
A3_10426	5.9	0.76 ± 0.04		23	23	0	0	yes		cfa-miR-8834a		blast	ugccgggcggggaggccgagc	ucggccucgcccccggcacc	ucggccucgcccccggcaccagugccgggcggggaggccgagc	A3:117012794-117012837:-
D1_32609	5.9	0.76 ± 0.04		55	55	0	0	yes		hsa-miR-328-5p		blast	gggggggcugggggccaa	cucccccacgccuccccgc	gggggggcugggggccaaggggccgggagccccgcgaacaccccacccgggcgcccaccacgccccucccccacgccuccccgc	D1:16454453-16454537:-
A2_7349	5.9	0.76 ± 0.04		41	41	0	0	yes		hsa-miR-6090		blast	ugggagcgggggggcggg	ggcagccauuccgcuuccucc	ugggagcgggggggcggggguggcuccaccgcggcagccauuccgcuuccucc	A2:121544479-121544532:-
X_47858	5.8	0.76 ± 0.04		59	59	0	0	yes		hsa-miR-3180-3p		blast	aggggcggcggcggcgga	cuccaccgggcccugag	aggggcggcggcggcggaggcccccuccccuugugcucagggcgggggcccuccuccaccgggcccugag	X:59075777-59075847:+
A3_8965	5.8	0.76 ± 0.04		28	28	0	0	yes		hsa-miR-4467		blast	gggcggcggccgccggga	cacggcgguucuucccggcccc	cacggcgguucuucccggccccuggggggcggcggccgccggga	A3:121226887-121226931:+
A1_710	5.8	0.76 ± 0.04		535	535	0	0	yes		bta-miR-2899		blast	gggcgggcggggccggga	caggggccugcaggugcgg	gggcgggcggggccgggagguggcaggugccagaccuuggagcuccaccuccaggggccugcaggugcgg	A1:82651988-82652058:+
A2_6745	5.8	0.76 ± 0.04		12	11	0	1	no		cfa-miR-8807		blast	ccugugugcugccagcuuc	ugcugacagcucauggga	ccugugugcugccagcuucuugcugacagcucauggga	A2:49932320-49932358:-
C1_22732	5.8	0.76 ± 0.04		307	307	0	0	yes		hsa-miR-1237-5p		blast	ugggggcggggaggccgc	cgcuuccgcuccuccacacc	ugggggcggggaggccgcacucgccgcuuccgcuccuccacacc	C1:21696217-21696261:+
C2_28676	5.8	0.76 ± 0.04		81	81	0	0	yes		bta-miR-2899		blast	gggcgggcggggccgggggc	ccgccgcugccgccucccuc	gggcgggcggggccgggggcuccucccugcccgccgcugccgccucccuc	C2:85240460-85240510:+
B3_17792	5.7	0.76 ± 0.04		411	411	0	0	yes		hsa-miR-3180-3p		blast	gggggcggggaggcggggcc	ccccgccuuccccacccacucc	gggggcggggaggcggggccgcagccucccgcagcgccaggcccagcccccgccuuccccacccacucc	B3:113370798-113370867:+
D4_38404	5.7	0.76 ± 0.04		40	40	0	0	yes		hsa-miR-3960		blast	ggcggcgggcggcgggcgg	gcggggucggcgccgcgag	ggcggcgggcggcgggcggaagaggcggggucggcgccgcgag	D4:88428738-88428781:+
E1_40601	5.7	0.76 ± 0.04		131	131	0	0	yes		hsa-miR-6805-5p		blast	gagggggcggggcggggug	cgcaggccuggucugaggccucgg	cgcaggccuggucugaggccucggggagggggcggggcggggug	E1:62055910-62055954:+
A2_4601	5.7	0.76 ± 0.04		30	30	0	0	yes		hsa-miR-6756-5p		blast	gggguggggcggggaggcg	caggugucgcccacccuuu	caggugucgcccacccuuucccagcugucacccaucacucaggugugagggcguggugggguggggcggggaggcg	A2:13883615-13883691:+
D1_32610	5.7	0.76 ± 0.04		55	55	0	0	yes		hsa-miR-328-5p		blast	gggggggcugggggccaa	ggcgcccagcuaguccgc	ggcgcccagcuaguccgccgggccgaaggugggggggcugggggccaa	D1:16454519-16454567:-
D1_31176	5.7	0.76 ± 0.04		21	21	0	0	yes		hsa-miR-762		blast	ugggcuggcuggggguca	gucuccaguaggcuggu	ugggcuggcugggggucagcuggucuccaguaggcuggu	D1:2255514-2255553:+
A2_6106	5.7	0.76 ± 0.04		73	73	0	0	yes		cfa-miR-8846		blast	ggggacagugccaggugc	cccguugugcugucccccu	cccguugugcugucccccuuggauggcgggggacagugccaggugc	A2:925184-925230:-
C1_26900	5.7	0.76 ± 0.04		537	537	0	0	yes		hsa-miR-6747-5p		blast	uggggugucugggugcca	ccacccaggcgcccccca	ccacccaggcgccccccaaaaaauuuuuuuaaauaaaaauaauuggggugucugggugcca	C1:143566442-143566503:-
D3_36884	5.7	0.76 ± 0.04		16	16	0	0	yes		hsa-miR-4505		blast	gggcuggggcggcgggga	ccaggggccuaagucuag	ccaggggccuaagucuaggagucucuccggaggacgccccaggaggggcugcgggcuggggcggcgggga	D3:23421812-23421882:-
F1_45748	5.7	0.76 ± 0.04		41	41	0	0	yes		bta-miR-2881		blast	ggggcggggaggccggga	ugggccuguuuuccuccu	ugggccuguuuuccuccucugugagccgauuugaagcgaugggcugagccccagagaggcuccagggggggcggggaggccggga	F1:68588809-68588894:-
A2_7596	5.6	0.76 ± 0.04		251	251	0	0	yes		hsa-miR-1237-5p		blast	ggggggcgggcggggccca	gcccgcccccugccccuccccgc	gcccgcccccugccccuccccgccucaaggcaccugaaccaauagcgcagcgcggggggcgggcggggccca	A2:147677432-147677504:-
D1_32232	5.6	0.76 ± 0.04		80	80	0	0	yes		hsa-miR-1915-3p		blast	ucccagggcuguggggca	ccagggcagcgaucagggaca	ucccagggcuguggggcagcgaggccaaggcugcuggcuggagccagcccagagguuuccaugcugccagggcagcgaucagggaca	D1:108299638-108299725:+
A2_6295	5.6	0.76 ± 0.04		4562	4561	1	0	yes		hsa-miR-3180-3p		blast	gggggcggggaggcggga	cugcuuccaugucacucuc	gggggcggggaggcgggauuugcucagucagacgccagaucagugucacagagacugcuuccaugucacucuc	A2:9178935-9179008:-
D4_39485	5.6	0.76 ± 0.04		18	18	0	0	yes		hsa-miR-4505		blast	gggcuggggcggcgggga	gccgccgccucggacccg	gggcuggggcggcggggagauccgggugccgccgccucggacccg	D4:94102406-94102451:-
B3_18451	5.6	0.76 ± 0.04		145	145	0	0	yes		hsa-miR-1237-5p		blast	ugggggcgggggggcgag	ccgcccucugacccuuuc	ugggggcgggggggcgaggccugcaaauccugcaaaauccugcaggccuccgcccucugacccuuuc	B3:33929349-33929416:-
D1_33506	5.6	0.76 ± 0.04		147	147	0	0	yes		hsa-miR-6756-5p		blast	gggguggggguggggaggga	ucuggguuccacuuccgaacucugu	gggguggggguggggagggaaguucucuggguuccacuuccgaacucugu	D1:110301968-110302018:-
C2_28193	5.6	0.76 ± 0.04		52	52	0	0	yes		hsa-miR-486-3p		blast	uggggcagcuggguggca	ccacccaggcgcccccagc	ccacccaggcgcccccagcuuuuuuuuuuuaauuguucaaugaauuguuaagauuucuggggcagcuggguggca	C2:41738615-41738690:+
E2_42240	5.6	0.76 ± 0.04		25	25	0	0	yes		bta-miR-2881		blast	ggggcggggaggccggga	gcggcccccagacucgg	ggggcggggaggccgggaggggacgggcggcccccagacucgg	E2:59555956-59555999:+
A1_2199	5.6	0.76 ± 0.04		156	156	0	0	yes		hsa-miR-378a-3p		blast	gcuggacugaggacugcagca	cugagauccucagcccagucc	gcuggacugaggacugcagcaugaggcaaagggucugcuucuggacacugagauccucagcccagucc	A1:1709917-1709985:-
C2_29486	5.6	0.76 ± 0.04		361	361	0	0	yes		hsa-miR-6777-5p		blast	gcggggaggcggggcggg	agccuccgccccugcca	agccuccgccccugccagcagcgaagggaccuggcggggaggcggggcggg	C2:1449871-1449922:-
D1_33480	5.6	0.76 ± 0.04		428	428	0	0	yes		hsa-miR-6825-5p		blast	uggggaggcggggcggggga	uccugcuuggcuucuccugu	uccugcuuggcuucuccuguucguagagaagguuuucuugcuggggaggcggggcggggga	D1:109445779-109445840:-
D1_33638	5.6	0.76 ± 0.04		18	18	0	0	yes		hsa-miR-6781-5p		blast	agggccggcggggaagga	cuugcccgucacagccccaa	cuugcccgucacagccccaagaggugcucagggccggcggggaagga	D1:115996690-115996737:-
A3_9345	5.6	0.76 ± 0.04		676	676	0	0	yes		bta-miR-2899		blast	gggcgggcggggccggga	ucaggggcucugcccccacuc	gggcgggcggggccgggaaggugguagaaacacuacccccggcucaggggcucugcccccacuc	A3:5493574-5493638:-
D1_33479	5.6	0.76 ± 0.04		428	428	0	0	yes		hsa-miR-6825-5p		blast	uggggaggcggggcggggga	cccuggucucgucuguccaaa	uggggaggcggggcgggggaggggcgcguucuuccugcuucguccccuggucucgucuguccaaa	D1:109445734-109445799:-
E1_41089	5.6	0.76 ± 0.04		72	72	0	0	yes		hsa-miR-6821-5p		blast	gugcgugggggggcgggg	cacgccuuccggcgcuccu	gugcgugggggggcggggcggaucgucgggccucuguuucaaaaggggcuuuuggucuccccacgccuuccggcgcuccu	E1:36832228-36832308:-
A2_5259	5.6	0.76 ± 0.04		144	144	0	0	yes		hsa-miR-3960		blast	ggcggcgggccgcggggca	cagaagcggcucaaccgcgcg	cagaagcggcucaaccgcgcgcaggaaaaggucagagcgggcggcgggccgcggggca	A2:77051337-77051395:+
C1_25317	5.6	0.76 ± 0.04		58307	58307	0	0	yes		hsa-miR-1237-5p		blast	ugggggcggggaggcgga	uguggcugcugccugcu	ugggggcggggaggcggauuucuguggcugcugccugcu	C1:14129427-14129466:-
D3_36614	5.6	0.76 ± 0.04		143	143	0	0	yes		hsa-miR-608		blast	cggggugggggcgggagga	cucccugucccgccacccacgag	cucccugucccgccacccacgagaaccugcucccucggggugggggcgggagga	D3:1905104-1905158:-
C1_27707	5.5	0.76 ± 0.04		32	32	0	0	yes		hsa-miR-1237-5p		blast	ugggggcgggggggauga	cgccccccugccccagc	ugggggcgggggggaugacacccuuucccuccggcccaccccugcccucccgccccccugccccagc	C1:221497706-221497773:-
E2_42239	5.5	0.76 ± 0.04		25	25	0	0	yes		bta-miR-2881		blast	ggggcggggaggccggga	cuggccgagaagccccgc	cuggccgagaagccccgcguaagugcccggggcggggaggccggga	E2:59555928-59555974:+
B4_21777	5.5	0.76 ± 0.04		21	21	0	0	yes		hsa-miR-637		blast	ccuggggggacuggagaagua	cuucuccuuucgccuccacagg	ccuggggggacuggagaaguaggagucacucugaaccacuucuccuuucgccuccacagg	B4:82709053-82709113:-
B2_15352	5.5	0.76 ± 0.04		116	116	0	0	yes		hsa-miR-762		blast	ggggcuggggggcggggg	cagcccucuuuguccugg	ggggcuggggggcgggggacuccgaccagcccucuuuguccugg	B2:151903802-151903846:+
C1_27453	5.5	0.76 ± 0.04		26	26	0	0	yes		hsa-miR-605-3p		blast	agaaggcauguugcucucagggu	ccugagagugaaugccuccuua	agaaggcauguugcucucagggucgugugggugcacguuaaacugccugagagugaaugccuccuua	C1:203125345-203125412:-
B3_17346	5.5	0.76 ± 0.04		14	13	1	0	yes		hsa-miR-762		blast	agggcuggggccagggca	cccagggccuuaccuuuc	agggcuggggccagggcaggggcugggccaggcccugaggugggcuggaggagaugugagggcccagggccuuaccuuuc	B3:63212097-63212177:+
B3_16721	5.5	0.76 ± 0.04		17	17	0	0	yes		hsa-miR-6786-3p		blast	ugacgcccugugguuucugccug	gacggagaccagugaggcgugagc	gacggagaccagugaggcgugagccccuuacccucagguugacgcccugugguuucugccug	B3:601947-602009:+
B1_13626	5.5	0.76 ± 0.04		725	724	0	1	yes		hsa-miR-342-5p		blast	uggggugccugguuggca	agccacccaggcgcucca	agccacccaggcgcuccaugaagcauuuaaagaggaguuaacaccuggggugccugguuggca	B1:162507276-162507339:-
A2_6449	5.5	0.76 ± 0.04		81	81	0	0	yes		hsa-miR-1915-3p		blast	ucccagggcuguggggca	cccugcuccccuggggug	ucccagggcuguggggcaggcaggaggagggaugugccuuucucuccuuucucgggcccugcuccccuggggug	A2:19201559-19201633:-
A3_8601	5.5	0.76 ± 0.04		153	153	0	0	yes		hsa-miR-4283		blast	aggggcuccugagugguu	ccagccagaugcccucua	ccagccagaugcccucuaaaaggagcugcuuuugaaagagguauugaggggcuccugagugguu	A3:76426134-76426198:+
A3_8164	5.5	0.76 ± 0.04		178	178	0	0	yes		bta-miR-2343		blast	gaggggagcuuggguggca	cugcgcggucgccuuucu	gaggggagcuuggguggcagcgaggcugcgcggucgccuuucu	A3:24057603-24057646:+
A1_777	5.5	0.76 ± 0.04		237	237	0	0	yes		hsa-miR-939-5p		blast	gggggagccuggguggca	ccacccaggugccccugc	ccacccaggugccccugcaacauuggcuuuuaaaaauuaucccugggggagccuggguggca	A1:92362223-92362285:+
E1_41432	5.5	0.76 ± 0.04		39	39	0	0	yes		hsa-miR-4505		blast	gggcuggggcgcggggca	cuccgugccccggugcua	cuccgugccccggugcuaagggccacggggggagaaacacagaccccuguugggggaggggggcuggggcgcggggca	E1:59608115-59608193:-
D1_31175	5.5	0.76 ± 0.04		21	21	0	0	yes		hsa-miR-762		blast	ugggcuggcuggggguca	aucucuacuggguuggc	aucucuacuggguuggcgggguucagcuggucuccacugggcuggcugggguucagcuggucuccacugggcuggcuggggguca	D1:2255447-2255532:+
D2_34466	5.5	0.76 ± 0.04		38	38	0	0	yes		hsa-miR-1237-5p		blast	ugggggcgggggggauga	auuccccagccugccca	ugggggcgggggggaugacagagcucauuccccagccugccca	D2:80274706-80274749:+
X_48448	5.4	0.76 ± 0.04		213	213	0	0	yes		bta-miR-2394		blast	cucuccccccucccgcca	gcagagagggagagagagga	gcagagagggagagagaggaucccaagcaggcucccugcuaugagcacagagccugaggcgccccucuccccccucccgcca	X:8078825-8078907:-
A3_9567	5.4	0.76 ± 0.04		48	48	0	0	yes		hsa-miR-4505		blast	aggcugggugugagggca	cccuggcacccagccaga	aggcugggugugagggcagggcuguuucguagacaugauguggcacagcccuggcacccagccaga	A3:25472672-25472738:-
F2_46530	5.4	0.76 ± 0.04		1010	1010	0	0	yes		hsa-miR-6805-5p		blast	gagggggcggggcgggga	cgugguuugcucuuaaaa	gagggggcggggcggggaagggacagguuuacuccccuuuccgugguuugcucuuaaaa	F2:84560747-84560806:+
A3_10561	5.4	0.76 ± 0.04		57	57	0	0	yes		hsa-miR-5681a		blast	ggaaagggcuguggaaga	uucugugucucuucuu	ggaaagggcuguggaagaccggugagcacucuccacuggggucugcuuauggguucugugucucuucuu	A3:131622340-131622409:-
E2_43095	5.4	0.76 ± 0.04		40	40	0	0	yes		hsa-miR-7109-5p		blast	gugggggguggagguugca	cacggccucgaacugcccaugu	gugggggguggagguugcaggggucguggccacagaggccuggguucagaucccagcacggccucgaacugcccaugu	E2:59747066-59747144:-
A3_10131	5.4	0.76 ± 0.04		44	44	0	0	yes		bta-miR-2316		blast	ucuccggcuugccugggacugu	agucgcaggccaaccgggaca	ucuccggcuugccugggacuguccuaguuggcaaaacaccucagucgcaggccaaccgggaca	A3:85369606-85369669:-
D1_31743	5.4	0.76 ± 0.04		890	890	0	0	yes		hsa-miR-939-5p		blast	uggggagccuggcuggca	cagguggugagcugcccuga	cagguggugagcugcccugagucagcgcaggaagcuggugacaagguggggagccuggcuggca	D1:61271118-61271182:+
D1_33132	5.4	0.76 ± 0.04		548	548	0	0	yes		hsa-miR-4674		blast	gugggcuccuggguggca	gcugggaggagcacggacgcuc	gcugggaggagcacggacgcucaucaggccuuggaacacccaggccugggggugggcuccuggguggca	D1:75610812-75610881:-
C2_30319	5.4	0.76 ± 0.04		332	332	0	0	yes		hsa-miR-1224-5p		blast	gugaggacucgggagguggagg	cccaccuccucucuccucaggu	gugaggacucgggagguggaggguggugcugccagggccagggcacugucucagcucacuucuccccccaccuccucucuccucaggu	C2:85299494-85299582:-
F1_44934	5.4	0.76 ± 0.04		22	22	0	0	yes		bta-miR-2299-3p		blast	uccggggaggggcugaaacugaa	cugcuucagccccuccccuaccc	uccggggaggggcugaaacugaaugaagcucguucugcuucagccccuccccuaccc	F1:66008611-66008668:+
F2_46143	5.4	0.76 ± 0.04		21	21	0	0	yes		hsa-miR-939-5p		blast	uggggagccuggauggua	cuuugcuugcccuuggc	cuuugcuugcccuuggcaggguuucugaaggugauggucugccuggggagccuggauggua	F2:45224503-45224564:+
B3_17775	5.4	0.76 ± 0.04		23	23	0	0	yes		hsa-miR-3960		blast	ggcggcggggggggcgga	cgccuucacucccaggccag	cgccuucacucccaggccagcagguucgacugagagcagaucugggauuggcggcggggggggcgga	B3:112156999-112157066:+
E2_41694	5.4	0.76 ± 0.04		4543	4543	0	0	yes		hsa-miR-3180-3p		blast	gggggcggggaggcggga	cugcuggguaccccgccaccccc	gggggcggggaggcgggagagaugcagacaggcgugugccccguacuucugcuggguaccccgccaccccc	E2:10629023-10629094:+
E3_43504	5.3	0.76 ± 0.04		117	117	0	0	yes		hsa-miR-1237-5p		blast	agggggcggggcggggga	ccuugacucccacgcauccggg	agggggcggggcgggggagguuucaggugcaaagaacaccacccuugacucccacgcauccggg	E3:31307250-31307314:+
F1_44309	5.3	0.76 ± 0.04		13	13	0	0	yes		bta-miR-2302		blast	ggagcgggcgggggaggga	ccacccaggcccgcgcugg	ccacccaggcccgcgcuggagggagcgggcgggggaggga	F1:4339420-4339460:+
E2_41758	5.3	0.76 ± 0.04		147	147	0	0	yes		hsa-miR-3191-3p		blast	uggggacggggaggcgga	cacccccuggaccccag	uggggacggggaggcggagagggaaugugcaccugggcuucacccccuggaccccag	E2:14429454-14429511:+
D1_32990	5.3	0.76 ± 0.04		183	183	0	0	yes		hsa-miR-4283		blast	uggggcuccuggguggga	ccacccuggcgucccaca	ccacccuggcgucccacagucuggggucacccugaggucuggggcuccuggguggga	D1:57988613-57988670:-
F1_44900	5.3	0.76 ± 0.04		107	107	0	0	yes		hsa-miR-6782-5p		blast	gaggggugcuuggggggca	ccccccauacccaagccg	gaggggugcuuggggggcagugcuguggcuuugccccacuccuccaggcggagggagccacccccccauacccaagccg	F1:62507932-62508011:+
D3_36594	5.3	0.76 ± 0.04		513	513	0	0	yes		hsa-miR-342-5p		blast	uggggugccuggcuggcu	ccacccagacgcgccacc	ccacccagacgcgccaccagugaagcuuuuuuuuaaaaaaggcaacuaguggggugccuggcuggcu	D3:700049-700116:-
A3_9484	5.3	0.76 ± 0.04		15	15	0	0	yes		hsa-miR-185-3p		blast	aggggcuggguccuggga	ccaggacagccuuucc	ccaggacagccuuuccuauagacugugacaaccacagaaucuggaaggauaggggcuggguccuggga	A3:17808847-17808915:-
C1_23458	5.3	0.76 ± 0.04		12	11	1	0	yes		hsa-miR-3620-5p		blast	gugggcugugugggggca	uucuuagcgcaugccccug	gugggcugugugggggcagcuggggcguuuucagagucuggcacuguucuuagcgcaugccccug	C1:80414001-80414066:+
C1_26303	5.3	0.76 ± 0.04		93	93	0	0	yes		hsa-miR-92b-5p		blast	ugggacggggggagggga	ugcauccugcugucuucuguggg	ugggacggggggaggggagucucugcauccugcugucuucuguggg	C1:96015245-96015291:-
B3_18371	5.3	0.76 ± 0.04		8751	8751	0	0	yes		hsa-miR-204-5p		blast	uucccuuugucauccuuugccua	ggcagggacagcaaaggggugc	uucccuuugucauccuuugccuagggcucugagugaggcagggacagcaaaggggugc	B3:21641033-21641091:-
E3_43539	5.3	0.76 ± 0.04		297	297	0	0	yes		hsa-miR-1237-5p		blast	ugggggcgggaggcggga	cugaaccugagccucccuc	cugaaccugagccucccucagaguagugggggcgggaggcggga	E3:33748764-33748808:+
A2_6275	5.3	0.76 ± 0.04		943	943	0	0	yes		hsa-miR-3180-3p		blast	gggggcgggcggcgggaa	uuaaacgucugucccuuu	gggggcgggcggcgggaaaggaaacgccucuuauuuacgucugucccuuuuaaacgucugucccuuu	A2:8354975-8355042:-
D1_32309	5.3	0.76 ± 0.04		15	15	0	0	yes		hsa-miR-6805-5p		blast	cagggggcggggcgggga	ccugcccuggcgcuuggc	ccugcccuggcgcuuggcagagcuggaacaggggcagggggcggggcgggga	D1:110785872-110785924:+
C1_25491	5.3	0.76 ± 0.04		22	22	0	0	yes		hsa-miR-663a		blast	cggcgggggagggcgggga	ccuugcccucagcugguaacc	cggcgggggagggcggggagaaaggaaacaucccuugcccucagcugguaacc	C1:25088980-25089033:-
B3_19104	5.3	0.76 ± 0.04		13	13	0	0	yes		hsa-miR-4271		blast	aggggaagagccugggca	ccccgccucccuccuccugg	ccccgccucccuccuccugggugcugacccaggggaagagccugggca	B3:113126732-113126780:-
D2_35455	5.3	0.76 ± 0.04		80	80	0	0	yes		hsa-miR-6756-5p		blast	uggguggggccggcgggga	ccugcuuccccacaugag	uggguggggccggcggggagugggagagacuuccugcuuccccacaugag	D2:86986439-86986489:-
D3_36519	5.3	0.76 ± 0.04		18	18	0	0	yes		hsa-miR-4654		blast	cgugggauucggucuguggguccu	guugagcagaaccgcgauuugaugga	guugagcagaaccgcgauuugauggaggcguugucgcggcauaugucuccgugggauucggucuguggguccu	D3:94244966-94245039:+
E1_39626	5.3	0.76 ± 0.04		20	20	0	0	yes		hsa-miR-635		blast	ccuugggcggguagagcuuccag	ggaagaugcgggccagggac	ccuugggcggguagagcuuccaggaucggaagaugcgggccagggac	E1:2486011-2486058:+
A3_7863	5.3	0.76 ± 0.04		1362	962	0	400	yes		bta-miR-1388-3p		blast	aucucagguucgucagcccguga	aggacuguccaaccugagaaugg	aggacuguccaaccugagaauggugucuccggggucaaucucagguucgucagcccguga	A3:621287-621347:+
F1_44711	5.2	0.76 ± 0.04		41	41	0	0	yes		hsa-miR-7106-5p		blast	ggggaggaagagagaaaa	uucuccuccuccucccguc	uucuccuccuccucccgucgggcucucucuuccugauuuucaguggggaggaagagagaaaa	F1:42198938-42199000:+
E2_41584	5.2	0.76 ± 0.04		43	43	0	0	yes		hsa-miR-6837-3p		blast	ucuucacucacgaagagcucugc	aggacucacgagggugaggagg	ucuucacucacgaagagcucugcuuugaucuugaugcaggacucacgagggugaggagg	E2:2691073-2691132:+
D3_36868	5.2	0.76 ± 0.04		30	11	0	19	yes		hsa-miR-3200-5p		blast	aaucugagaaggugcacaagguu	caccuugcgcuacucagguccuc	aaucugagaaggugcacaagguuuguguccaauaugcuucacaccuugcgcuacucagguccuc	D3:22275777-22275841:-
D1_32169	5.2	0.76 ± 0.04		15	15	0	0	yes		hsa-miR-423-5p		blast	ugaggggcagagagcgggag	ccccaucacuccugaccuccucu	ccccaucacuccugaccuccucuccacguuucccuguccccgaggcggggagaugggagugaggggcagagagcgggag	D1:104307608-104307687:+
A2_7331	5.2	0.76 ± 0.04		896	896	0	0	yes		hsa-miR-148a-3p		blast	ucagugcacuacagaacuuugu	agagacuguggucgccaaca	ucagugcacuacagaacuuugucucuagagacuguggucgccaaca	A2:119518348-119518394:-
D1_33589	5.2	0.76 ± 0.04		37	37	0	0	yes		hsa-miR-663a		blast	gggcggggcgggggggcga	gcccgagacgccggcccag	gggcggggcgggggggcgacuccagcuggcucacggagggaacaaaggcgggugggcaaagcccgagacgccggcccag	D1:114098549-114098628:-
E1_40537	5.2	0.76 ± 0.04		456	456	0	0	yes		bta-miR-2454-5p		blast	gugggggcggggaggcaa	guguuucugaccccguggu	guguuucugaccccguggucugugggggcggggaggcaa	E1:59291932-59291971:+
D4_38653	5.2	0.76 ± 0.04		142	142	0	0	yes		hsa-miR-1237-5p		blast	agggggcggggcgggguca	augucgccuugcugacaca	agggggcggggcggggucaacagaugucgccuugcugacaca	D4:7667167-7667209:-
A2_7328	5.2	0.76 ± 0.04		12	12	0	0	yes		hsa-miR-4731-5p		blast	ggcuggggcuggggugca	cuccccaguggagccuc	cuccccaguggagccucguccaugguccaggcuggggcuggggugca	A2:119263867-119263914:-
D1_32031	5.2	0.76 ± 0.04		556	556	0	0	yes		hsa-miR-6747-5p		blast	aggggugucugaguggca	cuacccaggcaucccuaa	cuacccaggcaucccuaaaauuuaaagguaggggugucugaguggca	D1:93103795-93103842:+
A3_9763	5.2	0.76 ± 0.04		293	293	0	0	yes		hsa-miR-342-5p		blast	uggggugccuguguggca	ccacgucgggcacucugcu	uggggugccuguguggcauccaacuuuggcgcaggucaugauggcaugauucgugacuucgagccccacgucgggcacucugcu	A3:43834676-43834760:-
C1_22363	5.2	0.76 ± 0.04		2846	2846	0	0	yes		hsa-miR-200b-3p		blast	uaauacugucugguaaugccguu	cgucuuaccagacacgguuaga	cgucuuaccagacacgguuagaucuggguuccguugucuaauacugucugguaaugccguu	C1:281314-281375:+
C1_23674	5.2	0.76 ± 0.04		21	21	0	0	yes		hsa-miR-4520-2-3p		blast	uuuggacagcacggcgcugggca	cccagcccugccagagcuguccaguuc	uuuggacagcacggcgcugggcagaauguuccccagcccugccagagcuguccaguuc	C1:99908401-99908459:+
D2_35172	5.2	0.76 ± 0.04		132	132	0	0	yes		hsa-miR-7847-3p		blast	aguggaggaaggugggga	cccgcugggcccugg	cccgcugggcccuggagaccugagaggccuggcagagcccaggcuguaguggaggaaggugggga	D2:59469867-59469932:-
C1_24934	5.2	0.76 ± 0.04		13	13	0	0	yes		hsa-miR-762		blast	cgggcuggggcuggggca	cgaagccucagucagug	cgggcuggggcuggggcagcgacagaugggguggaagccuccgccgucauauuugagcgaagccucagucagug	C1:216553338-216553412:+
C1_24940	5.2	0.76 ± 0.04		376	376	0	0	yes		hsa-miR-3170		blast	uugggguuguaggacuga	cugccugcaacccuuguc	uugggguuguaggacugaaguccucagccaggggccauucuuggcuccuagaggcugccugcaacccuuguc	C1:216748599-216748671:+
F1_45040	5.2	0.76 ± 0.04		38	38	0	0	yes		hsa-miR-190a-5p		blast	ugauauguuugauauuggguugu	aacuaaauaucaaacauauucuu	ugauauguuugauauuggguuguuuaauuaggaaccaacuaaauaucaaacauauucuu	F1:71081754-71081813:+
B4_20942	5.2	0.76 ± 0.04		67	67	0	0	yes		hsa-miR-6829-5p		blast	ugggcugcugguugggaa	gccgcccgcgccucuuc	gccgcccgcgccucuucccugggcugcugguugggaa	B4:141432398-141432435:+
X_49186	5.2	0.76 ± 0.04		47	47	0	0	yes		hsa-miR-19a-3p		blast	ugugcaaauccaugcaaaacuga	aguuuugcagguuugcauuucagc	aguuuugcagguuugcauuucagcggauauauguauguauagcugugcaaauccaugcaaaacuga	X:113001806-113001872:-
E1_40276	5.1	0.76 ± 0.04		36	36	0	0	yes		hsa-miR-635		blast	ccuugggccuggcuggca	ccagccugcccaagcua	ccuugggccuggcuggcaucagucagcaggcacucuggcacggagcaguacugacuccagccugcccaagcua	E1:39793965-39794038:+
D3_35601	5.1	0.76 ± 0.04		361	361	0	0	yes		hsa-miR-4283		blast	aggggcuccuggauggca	cugggaggggggucaccg	cugggaggggggucaccgggggugggcacgggggcagggcggauguauagacggaggggcuccuggauggca	D3:5684463-5684535:+
E2_41951	5.1	0.76 ± 0.04		68	68	0	0	yes		hsa-miR-6085		blast	gaggggcuccugggggca	gauccagaugaguccuggcag	gauccagaugaguccuggcagagccugggcuuugaggggcuccugggggca	E2:31534754-31534805:+
B3_18474	5.1	0.76 ± 0.04		974	974	0	0	yes		hsa-miR-4283		blast	gggggcuccuggguggua	gcuccgcccucaa	gcuccgcccucaaggauuuugucaucuugggggcuccuggguggua	B3:36289494-36289540:-
D3_36866	5.1	0.76 ± 0.04		15	15	0	0	yes		hsa-miR-12131		blast	uuuggagagguccacugagggaa	cugggcucauggacuucuccaaaag	cugggcucauggacuucuccaaaagguuuucaagcauaaagcauacuuuggagagguccacugagggaa	D3:22274384-22274453:-
C2_30867	5.1	0.76 ± 0.04		31	31	0	0	yes		hsa-miR-4688		blast	aaggggcacucggguggca	ucgguugagugucugacuuca	aaggggcacucggguggcauagucgguugagugucugacuuca	C2:142925301-142925344:-
A1_2749	5.1	0.76 ± 0.04		10	9	0	1	yes		hsa-miR-3960		blast	ggcggcgguggugguggug	ccgccgccgccgccgccug	ggcggcggugguggugguggcuucagccccgggagccgcgcuccugcgcccgccgccuccgccgccgccgccgccug	A1:71339092-71339169:-
A1_3609	5.1	0.76 ± 0.04		223	223	0	0	yes		hsa-miR-342-5p		blast	uggggugccuggauggcc	gcauccaacuucgccucaug	uggggugccuggauggccauucgguugagcauccaacuucgccucaug	A1:171761299-171761347:-
A1_3728	5.1	0.76 ± 0.04		57	57	0	0	yes		hsa-miR-6756-5p		blast	gggguggggaagaagggga	aucucacaccgcugccccuc	aucucacaccgcugccccucaaagcccagagggcaggagcagcuuuggggugugugggguggggaagaagggga	A1:182701485-182701559:-
C1_22526	5	0.76 ± 0.04		21	21	0	0	yes		hsa-miR-635		blast	gcuugggccgagggcugaacgac	cguuucugccucagcccaggacu	gcuugggccgagggcugaacgacaugggugacaaggagcguuucugccucagcccaggacu	C1:9132551-9132612:+
F1_45626	5	0.76 ± 0.04		181	181	0	0	yes		hsa-miR-939-5p		blast	uggggagccugggaggca	cucuuugggguucccauu	cucuuugggguucccauuuggaagaagggauggggagccugggaggca	F1:58821145-58821193:-
X_47791	5	0.76 ± 0.04		40	40	0	0	yes		hsa-miR-3689d		blast	aggaggugggagugcaga	ggcugguccacaccuucagg	ggcugguccacaccuucagggagcugaugcccugagacugaaugaaguuggccagggcauaagcauacuaggaggugggagugcaga	X:47972737-47972824:+
A1_2858	5	0.76 ± 0.04		58	58	0	0	yes		hsa-miR-4254		blast	gccuggaggaagguggga	cuacaaguccucccug	cuacaaguccucccugaaggggacgcaccccccucagccuggaggaagguggga	A1:80856625-80856679:-
D1_32260	5	0.76 ± 0.04		8	5	0	3	yes				blast	ggguucacaggggcagugcucugc	uugagcacugagcucccugggcccccaa	uugagcacugagcucccugggcccccaacggccacacugggguucacaggggcagugcucugc	D1:110052257-110052320:+
C2_30526	4.9	0.49 ± 0.04		25	25	0	0	yes		hsa-miR-3925-3p		blast	acuccagucuggcucuga	agagccagagaguca	agagccagagagucaaugguguggacuccagucuggcucuga	C2:111571077-111571119:-
D1_32675	4.9	0.49 ± 0.04		30	30	0	0	yes		hsa-miR-3670		blast	agagcucaggagugagaa	cacacacaggggccucu	agagcucaggagugagaacaagcaccugucaccacggggcccugggcacacacaggggccucu	D1:22193886-22193949:-
B1_12033	4.9	0.49 ± 0.04		29	29	0	0	yes		hsa-miR-328-5p		blast	gggggggccuggguggca	acacucucucucucucc	acacucucucucucucccccccucaaaauaaauaauaaauaaauuuuuuaaaaggcggcggggggggggggccuggguggca	B1:173668755-173668837:+
D1_32262	4.9	0.49 ± 0.04		72	70	2	0	yes		hsa-miR-5007-5p		blast	gagagucugaugugggga	cccaagucagaagcuuaa	gagagucugauguggggaccgaacccacaaacugugggaucacgacccgaaccccaagucagaagcuuaa	D1:110285539-110285609:+
C2_29614	4.9	0.49 ± 0.04		183	183	0	0	yes		hsa-miR-6853-5p		blast	ugcgugggggggcgggga	ugugugugugugugugug	ugugugugugugugugugugugugugcacgugcacgugugugcaugugcgugcgugggggggcgggga	C2:10680125-10680193:-
E2_42903	4.9	0.49 ± 0.04		113	113	0	0	yes		hsa-miR-520f-3p		blast	aagugcuugggcuccaga	uggggcaagucacucac	aagugcuugggcuccagaaucucaggggcagauuugaguccugucuacacuacucaucagucccauguccuggggcaagucacucac	E2:44784653-44784740:-
X_49340	4.9	0.49 ± 0.04		15	13	0	2	no				blast	aggggguugagggaggga	ccccccagccccccgcga	ccccccagccccccgcgaccuccggaggggguugagggaggga	X:128921682-128921725:-
D2_34481	4.8	0.49 ± 0.04		25	25	0	0	yes		hsa-miR-92a-2-5p		blast	ggguggggaagaagggga	cccuucagggcuccaguccag	cccuucagggcuccaguccaguucaccggguggggaagaagggga	D2:81086188-81086233:+
B3_17666	4.8	0.49 ± 0.04		720	720	0	0	yes		hsa-miR-4283		blast	gggggcuccuggcuggca	ucaguggaguaugcga	gggggcuccuggcuggcauugucaguggaguaugcga	B3:100459660-100459697:+
C1_24404	4.8	0.49 ± 0.04		691	691	0	0	yes		hsa-miR-4283		blast	aggggcuccugaguggca	acucuugggggcgccugg	aggggcuccugaguggcacagucaguuaaacauaugacucuugggggcgccugg	C1:170657136-170657190:+
A3_9522	4.8	0.49 ± 0.04		473	473	0	0	yes		hsa-miR-5589-5p		blast	ggcuggguguggaaguga	accuccauggccaguggc	accuccauggccaguggcagcacugaaaaggauuuggcuggguguggaaguga	A3:21685804-21685857:-
A2_5377	4.8	0.49 ± 0.04		56	56	0	0	yes		hsa-miR-5586-3p		blast	gagagugagccugagaaa	ccucaggugaaccugcua	ccucaggugaaccugcuagaggagagagugagccugagaaa	A2:93844652-93844693:+
A3_8161	4.8	0.49 ± 0.04		5052	5052	0	0	yes		hsa-miR-378a-3p		blast	acuggacuuggagucagaa	cugacuagauuucaguuc	acuggacuuggagucagaagaccugacuagauuucaguuc	A3:23626067-23626107:+
A3_8162	4.8	0.49 ± 0.04		5052	5052	0	0	yes		hsa-miR-378a-3p		blast	acuggacuuggagucagaa	cugacuagauuucaguuc	acuggacuuggagucagaagaccugacuagauuucaguuc	A3:23626067-23626107:+
C1_26548	4.8	0.49 ± 0.04		171	171	0	0	yes		hsa-miR-4253		blast	ugggcaugguggcuggga	ccugcucccaucccucc	ccugcucccaucccuccaccuagaggcaauggcgucaccaugggcaugguggcuggga	C1:110886046-110886104:-
F2_46516	4.7	0.49 ± 0.04		10	10	0	0	yes		hsa-miR-1237-5p		blast	ugggggcggggagagcca	acucuccggcccccacu	ugggggcggggagagccaggugagcuggggcccagucacaccugagcggcgcccccaccacuaacucuccggcccccacu	F2:83905315-83905395:+
X_47662	4.7	0.49 ± 0.04		21	21	0	0	yes		hsa-miR-4433a-3p		blast	ccaggaguggagccugcc	caggcuccucugcaccugggc	ccaggaguggagccugccucgcucccaaugccuccgaggggagcccccuccccacaguugccaggcuccucugcaccugggc	X:33932592-33932674:+
A3_9669	4.7	0.49 ± 0.04		125	125	0	0	yes		cfa-miR-1843		blast	ccuggaggaagagaaaaaa	ccaucucuccucacauggga	ccuggaggaagagaaaaaaggaagcauucauccaucucuccucacauggga	A3:33737904-33737955:-
B1_13597	4.7	0.49 ± 0.04		60	60	0	0	yes		hsa-miR-5008-3p		blast	ccugugcuguugguggga	ccacuauggaaaaugguauggag	ccugugcuguuggugggaaugcaagcugaugcagccacuauggaaaaugguauggag	B1:159591044-159591101:-
C2_27959	4.7	0.49 ± 0.04		40	40	0	0	yes		hsa-miR-6867-5p		blast	cguguguggauuggacuauggaa	ucauaucaauacuaaacacaaa	ucauaucaauacuaaacacaaauucacaccauuuccguguuuccacguguguggauuggacuauggaa	C2:14381436-14381504:+
D1_32008	4.7	0.49 ± 0.04		13	13	0	0	yes		hsa-miR-3147		blast	gguugggcugaggacaga	cgucuuuagcuuggcugg	gguugggcugaggacagagaagcacgucuuuagcuuggcugg	D1:90973172-90973214:+
A3_9991	4.7	0.49 ± 0.04		18	18	0	0	yes		hsa-miR-6776-5p		blast	acugggugaagcugagaa	acuggauucacacugguua	acugggugaagcugagaaacacuggauucacacugguua	A3:67951300-67951339:-
F1_45204	4.7	0.49 ± 0.04		37	37	0	0	yes		hsa-miR-3153		blast	ugggaaagugggugggaa	accacucacuuggcaacagc	accacucacuuggcaacagcaggcuucuuauagccacugggaaagugggugggaa	F1:16557180-16557235:-
D4_37664	4.7	0.49 ± 0.04		1163	1163	0	0	yes		hsa-miR-6747-5p		blast	uggggugucuggcuggca	ucaguuaagcauccaacu	uggggugucuggcuggcacagucaguuaagcauccaacu	D4:7861017-7861056:+
A3_9483	4.7	0.49 ± 0.04		15	15	0	0	yes		hsa-miR-185-3p		blast	aggggcuggguccuggga	ccacagcucacugc	aggggcuggguccugggaacaacucucccacagcucacugc	A3:17808824-17808865:-
D1_31548	4.6	0.49 ± 0.04		518	518	0	0	yes		hsa-miR-342-5p		blast	uggggugccuggcuggcu	ugggaagggcgagucaaca	ugggaagggcgagucaacaaugauaccacguuguggggugccuggcuggcu	D1:39562969-39563020:+
A3_10650	4.6	0.49 ± 0.04		119	117	2	0	yes		hsa-miR-6825-5p		blast	cggggaggcgggggggga	ccuuccuuccuuccuucc	ccuuccuuccuuccuuccuuccuuuuuuagagacagagagagugcaagaugaggagaggagcagagcggggaggcgggggggga	A3:138161113-138161197:-
B3_18846	4.6	0.49 ± 0.04		220	220	0	0	yes		hsa-miR-4713-3p		blast	agggauccugggaagaga	ucaaccccagccucag	ucaaccccagccucagggaccuagaugucuguagggauccugggaagaga	B3:76852911-76852961:-
D2_35078	4.6	0.49 ± 0.04		11	11	0	0	yes		hsa-miR-2681-3p		blast	caucauggagacugguacugagga	ccagcgaugagcucugugugua	ccagcgaugagcucuguguguacaggcuuauaugucucaucauggagacugguacugagga	D2:47545063-47545124:-
A2_4764	4.6	0.49 ± 0.04		10	10	0	0	yes		hsa-miR-4790-3p		blast	ugaaugguugaggucaaagaguu	cucauugaccucagccauucagc	ugaaugguugaggucaaagaguuuaaaaugcuuacgcucauugaccucagccauucagc	A2:25839538-25839597:+
D2_35082	4.6	0.49 ± 0.04		11	11	0	0	yes		hsa-miR-2681-3p		blast	caucauggagacugguacugagga	ccagcgaugagcucugugugua	ccagcgaugagcucuguguguacaggcuuauaugucucaucauggagacugguacugagga	D2:47669876-47669937:-
E3_44041	4.5	0.49 ± 0.04		167	167	0	0	yes		hsa-miR-3173-3p		blast	aaaggagguggagauuca	aagccuugacuucuuacuc	aaaggagguggagauucauagaagccuugacuucuuacuc	E3:27868072-27868112:-
C1_26509	4.5	0.49 ± 0.04		113	110	3	0	yes		bta-miR-2302		blast	ggagcgggcgggcgggca	ccgagccaguccggagggg	ggagcgggcgggcgggcaggcggaagggggaggagaggagcgagccgagccaguccggagggg	C1:106110510-106110573:-
D3_35875	4.5	0.49 ± 0.04		11	11	0	0	yes		hsa-miR-5009-5p		blast	cuggacuuggagucagga	cugaagggacaaccccaugg	cugaagggacaaccccauggcaaaucccacaagcagcauggcgugggaggugcucuggacuuggagucagga	D3:26798571-26798643:+
A1_3399	4.5	0.49 ± 0.04		14	14	0	0	yes		hsa-miR-4447		blast	gguggggggggggaugca	aauuuucucccaaaucuu	gguggggggggggaugcagagaaggcugaagagagcaagaaaacauuguucuaagagagcaguaacaauuuucucccaaaucuu	A1:140736788-140736872:-
A2_6926	4.5	0.49 ± 0.04		458	458	0	0	yes		hsa-miR-342-5p		blast	gggggugccuggauggca	ccuaccacccuguacccccag	ccuaccacccuguacccccaguagcuuaauuuuaugaagaaaacaggguucugggggugccuggauggca	A2:64866861-64866931:-
B3_18845	4.5	0.49 ± 0.04		220	220	0	0	yes		hsa-miR-4713-3p		blast	agggauccugggaagaga	ucacaacaggauuccagu	agggauccugggaagagacagugacccugggaggcugacucacaacaggauuccagu	B3:76852872-76852929:-
C2_29142	4.4	0.49 ± 0.04		276	273	3	0	yes		hsa-miR-1289		blast	gggaguccgauguggggcu	ccaaagucggacccuua	gggaguccgauguggggcucaaacccacauaccgcaagaucaugaccugagccaaagucggacccuua	C2:133431687-133431755:+
A1_3693	4.4	0.49 ± 0.04		10	10	0	0	yes		hsa-miR-5009-5p		blast	cuggacuuggagucagga	cugaguccacuguccaguc	cuggacuuggagucaggacacccgaauucuaguccugaguccacuguccaguc	A1:178561117-178561170:-
A1_3822	4.4	0.49 ± 0.04		10	10	0	0	yes		hsa-miR-4505		blast	uggcuggggcugugggca	cccacacgccccagccugugaca	cccacacgccccagccugugacauaagugagugaaggguucuguggcuggggcugugggca	A1:195486906-195486967:-
X_47539	4.4	0.49 ± 0.04		19	19	0	0	yes		hsa-miR-3199		blast	cgggacugaagacucucccuggggu	cucaguguuugucaugcccacu	cucaguguuugucaugcccacuuuccucccugaacucgggacugaagacucucccuggggu	X:14564226-14564287:+
B2_15664	4.4	0.49 ± 0.04		19	19	0	0	yes		hsa-miR-12119		blast	cucugaggcucugggaaauggua	cuacccagauacagagaa	cuacccagauacagagaauucagggaggccucugaggcucugggaaauggua	B2:26560253-26560305:-
B3_16908	4.4	0.49 ± 0.04		144	144	0	0	yes		hsa-miR-5589-5p		blast	ggcuggguguggaagcaa	guacauacucauccac	ggcuggguguggaagcaaaggagagucaaagucaucgcaggugauauuuuugcauuuuugacacucaacguacauacucauccac	B3:12522443-12522528:+
C2_29115	4.4	0.49 ± 0.04		13	13	0	0	yes		bta-miR-2310		blast	cuuuuguugggaguuagcaggga	ccuggaggcucucagcaagguua	ccuggaggcucucagcaagguuacacauguuugagaauaguucuuuuguugggaguuagcaggga	C2:131900026-131900091:+
F1_44469	4.3	0.49 ± 0.04		498	498	0	0	yes		hsa-miR-342-5p		blast	uggggugccuggguggaa	ccaccagacaccccugu	ccaccagacaccccuguuuuuaauauuuuaaagaaauauuacuccuuggggugccuggguggaa	F1:18573083-18573147:+
A1_2651	4.3	0.49 ± 0.04		381	381	0	0	yes		hsa-miR-342-5p		blast	aggggugccuggcuggua	cuagagcuugggacuccuga	aggggugccuggcugguacaaucacuagagcuugggacuccuga	A1:61213798-61213842:-
B1_12002	4.3	0.49 ± 0.04		38	38	0	0	yes		hsa-miR-6780a-3p		blast	cuccucugagugucugua	aggaauaagaauacagaggggca	cuccucugagugucuguauguauauccauucauagugugugugucugugcuauaaggaauaagaauacagaggggca	B1:170104280-170104357:+
C1_25821	4.3	0.49 ± 0.04		37	37	0	0	yes		cfa-miR-8807		blast	acugugugggagaguaggaaa	ugcuacuuaaaaucccucagugg	acugugugggagaguaggaaaggauuccucugcuacuuaaaaucccucagugg	C1:47877459-47877512:-
C2_28586	4.2	0.49 ± 0.04		159	159	0	0	yes		hsa-miR-3153		blast	ugggaaaggaugugagga	uuaagauucugcccaga	ugggaaaggaugugaggauuaauuuguuuuaagauucugcccaga	C2:78856207-78856252:+
C1_25548	4.2	0.49 ± 0.04		16	16	0	0	yes		hsa-miR-1237-5p		blast	cgggggcgccugggugga	caccccgccccacaa	caccccgccccacaaccucucugagcuuuaauuccuuaugcaucaaacaagacuaauagcuccuuccccgggggcgccugggugga	C1:28845093-28845179:-
D2_33914	4.2	0.49 ± 0.04		61	61	0	0	yes		hsa-miR-5008-3p		blast	ccugugcuguugguggaa	ccacuauggcacaccauuuggag	ccugugcuguugguggaaauguaaauugauucagccacuauggcacaccauuuggag	D2:22545851-22545908:+
E1_39762	4.2	0.49 ± 0.04		10	10	0	0	yes		hsa-miR-1321		blast	cagggaggcugggagggua	agagccugagccuugcuggg	cagggaggcugggaggguagggcgaguggggacaggcugggaagagagccugagccuugcuggg	E1:12829468-12829532:+
B4_21436	4.2	0.49 ± 0.04		34	34	0	0	yes		hsa-miR-3140-5p		blast	gccugaauagggugaagcca	gaaaucacucuggggag	gccugaauagggugaagccauguggaaaucacucuggggag	B4:41507099-41507140:-
B1_11256	4.1	0.49 ± 0.04		471	471	0	0	yes		hsa-miR-342-5p		blast	gggggugccuggguggua	cugcucagucauuguccu	gggggugccugggugguacaguugguugagcaaccaacucuugauuucugcucagucauuguccu	B1:68665606-68665671:+
B4_20549	4.1	0.49 ± 0.04		36	36	0	0	yes		hsa-miR-7109-5p		blast	guggggggggggaggcgga	cgcuuucaacuuuccacuc	cgcuuucaacuuuccacucaaauaaaaauggucagaguguaggugugccugggggugggggggugggguggggggggggaggcgga	B4:106261953-106262039:+
A3_8744	4	0.49 ± 0.04		28	28	0	0	yes		hsa-miR-149-5p		blast	acuggcucagagagguca	accagucuggcuucaaagccuuu	acuggcucagagaggucaaguaacucauccaccaaguaguggggcuggguuugaacuucaccagucuggcuucaaagccuuu	A3:93770753-93770835:+
B4_20183	4	0.49 ± 0.04		393	393	0	0	yes		hsa-miR-3180-3p		blast	uggggcggcuggguggca	gaauccagcugucuuaaa	gaauccagcugucuuaaaaaaaaauauuauuggggcggcuggguggca	B4:67226773-67226821:+
A3_9251	4	0.49 ± 0.04		18	5	0	13	no		hsa-miR-191-3p		blast	ucugcgcuucccagagcuccuaccc	agcggcucugggaagcacaguggu	agcggcucugggaagcacaguggugagcacagcccucuucucugcgcuucccagagcuccuaccc	A3:627513-627578:-
A2_5663	4	0.49 ± 0.04		103	103	0	0	yes		hsa-miR-7106-5p		blast	ggggaggacacugaacca	guuugcuccucag	guuugcuccucaguugaacucuggggaggacacugaacca	A2:131541607-131541647:+
D2_33725	3.9	0.00 ± 0.00		50	50	0	0	yes		hsa-miR-762		blast	agggcuggauuaguaguaa	auugccuggugccugcccauugu	auugccuggugccugcccauuguaaccuucaggauucccuugacacuucuugcagggcuggauuaguaguaa	D2:3652406-3652478:+
D1_31832	3.9	0.00 ± 0.00		287	287	0	0	yes		hsa-miR-5693		blast	ucaguggcugucugugua	cacagacacacgugagu	ucaguggcugucuguguaaacacacacacagacacacgugagu	D1:69887622-69887665:+
A3_10101	3.8	0.00 ± 0.00		36	36	0	0	yes		hsa-miR-580-3p		blast	gugagaaucuuuuguuuggcuauu	uagcuaaacauuugauuuucaggu	gugagaaucuuuuguuuggcuauuuuuuguuuaguuuuuuuaacauagcuaaacauuugauuuucaggu	A3:81850615-81850684:-
D3_35705	3.8	0.00 ± 0.00		422	422	0	0	yes		hsa-miR-3153		blast	agggaaagaugaaaaggaa	cccacucaucaccuugg	cccacucaucaccuuggucaaacucacaucggccccagggaaagaugaaaaggaa	D3:14647006-14647061:+
E3_44177	3.8	0.00 ± 0.00		11601	11601	0	0	yes		hsa-miR-4697-3p		blast	ugucagugagacugugga	gacagucucacucacccu	ugucagugagacuguggagacacaaggagacagucucacucacccu	E3:39266096-39266142:-
E3_43260	3.8	0.00 ± 0.00		1489	1489	0	0	yes		hsa-miR-5004-3p		blast	cuuggauuucuggaagau	cuucccaaaaccaggug	cuuggauuucuggaagauaaacuuccuagguuaggugaaacacuaggcuucccaaaaccaggug	E3:2843744-2843808:+
B3_17044	3.7	0.00 ± 0.00		54	54	0	0	yes		hsa-miR-4674		blast	cugggcucagaucuuuggagaa	cuccccugagcccauca	cugggcucagaucuuuggagaaaccaucuccccugagcccauca	B3:30960587-30960631:+
A3_9093	3.6	0.00 ± 0.00		12	12	0	0	yes		hsa-miR-12130		blast	gggguuguaacucaggga	cuugaaacccccu	cuugaaacccccuuuucacugaauaaaugguggggguuguaacucaggga	A3:134406118-134406168:+
D2_34601	3.6	0.00 ± 0.00		14	14	0	0	no		hsa-miR-4505		blast	gggcuggggagagcggca	aggaccccgcagccugc	aggaccccgcagccugcucugaaggcagauaggggcuggggagagcggca	D2:89839411-89839461:+
X_47623	3.5	0.00 ± 0.00		9	9	0	0	yes		hsa-miR-608		blast	ugggguggaguccaggca	ucugggcucuauucccaaa	ucugggcucuauucccaaagauuuuuauuuaauugguuugggguggaguccaggca	X:27546843-27546899:+
C2_27761	3.5	0.00 ± 0.00	rRNA/tRNA	8	8	0	0	yes		hsa-miR-30c-2-3p		blast	cugggagagcaccugcca	gccuccucucagcu	gccuccucucagcucugcugggcugggagagcaccugcca	C2:1780133-1780173:+
C1_26587	3.5	0.00 ± 0.00		21	21	0	0	yes		hsa-miR-6747-5p		blast	uggggugucuggauggcua	gucauaaauucaagccccaca	uggggugucuggauggcuaggucagaaaaguaugcaacucuugaucuuggagucauaaauucaagccccaca	C1:114213460-114213532:-
A1_3209	3.5	0.00 ± 0.00		19	19	0	0	no		hsa-miR-769-5p		blast	ggagaccuccugggaaua	cucccuggagucugccc	cucccuggagucugcccugagggagaccuccugggaaua	A1:119485232-119485271:-
C2_29803	3.4	0.00 ± 0.00		13	13	0	0	yes		hsa-miR-30b-3p		blast	gugggaggagaauggaaa	ucccuuucaacacauuu	gugggaggagaauggaaaguggcccagaaacugggucuugcuuucccuuucaacacauuu	C2:28478925-28478985:-
B4_20365	3.4	0.00 ± 0.00		74	74	0	0	yes		hsa-miR-342-5p		blast	uggggugcguggguggca	ugacccaggcucugcacu	ugacccaggcucugcacuaagugauuuacacauaauaucuuguguauauuaaaacauuuuuggggugcguggguggca	B4:84904209-84904287:+
D3_37246	3.3	0.00 ± 0.00		13	12	0	1	yes				blast	ugugugcuccaagugaaugucugaa	uccugagcuucacacaca	uccugagcuucacacacauagauacaacugcuugugugcuccaagugaaugucugaa	D3:64092486-64092543:-
C1_26910	3.3	0.00 ± 0.00		27	27	0	0	yes		hsa-miR-4716-3p		blast	aagggggaccugaguggca	cagcaagcccucuuug	cagcaagcccucuuuggaagggggaccugaguggca	C1:144133069-144133105:-
D4_38595	3.3	0.00 ± 0.00		60	60	0	0	yes		hsa-miR-5008-3p		blast	ccugugcuguugguggga	uggagaacaguauggaa	ccugugcuguuggugggaaugcaaacuggugcagccauucuggagaacaguauggaa	D4:1749376-1749433:-
D1_32714	3.2	0.00 ± 0.00		16	16	0	0	yes		hsa-miR-6770-5p		blast	ggagaaggaacuaggcaa	gccugucaucucauccuuccc	gccugucaucucauccuucccugcuuuuguccuaugccucuuuguucugucaaacucaggggagaaggaacuaggcaa	D1:25587196-25587274:-
C1_22535	3.2	0.00 ± 0.00		8	8	0	0	yes		hsa-miR-892b		blast	cacuggcuggggugugga	agcccccagcccauggugcu	agcccccagcccauggugcucuguuguggcagucugagcagacaaagcagacaguggccccagcaagcacuggcuggggugugga	C1:10392158-10392243:+
F2_46071	3.2	0.00 ± 0.00		247	247	0	0	yes		hsa-miR-7106-5p		blast	ggggaggaaaagaaacaa	guuuuuuuuuuuugagucuug	guuuuuuuuuuuugagucuuguuucuguaugggaugggggaggaaaagaaacaa	F2:36851431-36851485:+
C1_23901	3.2	0.00 ± 0.00		9	9	0	0	yes		bta-miR-2306		blast	gaggccuggggcugggca	cccaguauuagagaggccuuua	cccaguauuagagaggccuuuauagaggccuggggcugggca	C1:120267192-120267234:+
B1_11255	3.1	0.00 ± 0.00		471	471	0	0	yes		hsa-miR-342-5p		blast	gggggugccuggguggua	ccauccugcuggcgcucuguc	ccauccugcuggcgcucugucucucucucucaaaaauaaauaaacauuaaaaaaauuaguuauugggggggugccuggguggua	B1:68665540-68665624:+
D4_37728	3.1	0.00 ± 0.00		33	33	0	0	yes		hsa-miR-939-5p		blast	gggggagcccuguggaaa	cacacagggccucccuu	gggggagcccuguggaaagaagaacgugaccgagagaauguccccucaaggaccaacacacacagggccucccuu	D4:12889013-12889088:+
D4_39244	3.1	0.00 ± 0.00		7	7	0	0	yes		hsa-miR-1291		blast	aggcccuguggcucccca	gggcgagcagggcccac	gggcgagcagggcccacgaacagcaaagcagaacacuguccucagcuggugaggcccuguggcucccca	D4:76078273-76078342:-
A1_51	3	0.00 ± 0.00		8	8	0	0	yes		hsa-miR-6747-5p		blast	aggggugucugaggggca	cagcguagaagcccuggg	cagcguagaagcccugggugggccaggcgcaggugugggaaggaaaucccaucuggcgggcagaaaggggugucugaggggca	A1:6328853-6328936:+
B3_17001	2.9	0.00 ± 0.00		4053	4052	1	0	yes		cfa-miR-8836		blast	gggaaaggugaaaagacca	guauucuuguuagcuugaccau	guauucuuguuagcuugaccauaugagagugguccagaaggaagggaaaggugaaaagacca	B3:22045124-22045186:+
E2_42990	2.9	0.00 ± 0.00		8	8	0	0	yes		hsa-miR-3170		blast	uugggguuauaggacuga	aguggccugagga	aguggccugaggaagaaucugcuaagagacccauucagguuguuggcagaauucagcuucuugggguuauaggacuga	E2:51633674-51633752:-
E1_40869	2.9	0.00 ± 0.00		14	14	0	0	yes		cfa-miR-8836		blast	uggaaaggugaaagagaa	cucuguuagcuccaga	uggaaaggugaaagagaaaaugguuugggagguaugacugguaggguuguaagaugcuggugaauuucucuguuagcuccaga	E1:14436194-14436277:-
B2_16198	2.9	0.00 ± 0.00		78	77	1	0	yes		hsa-miR-4688		blast	aaggggcaacuggguggua	ccucccaucugccccugga	ccucccaucugccccuggagaaaaaaacauaaucaauaguaaggggcaacuggguggua	B2:97343402-97343461:-
C2_30945	2.9	0.00 ± 0.00		83	83	0	0	yes		hsa-miR-12124		blast	caggaaaugcuguaguaaugaaua	uucuagacaucaggaguuuccuuuu	caggaaaugcuguaguaaugaauaggucgggagggcugaacaugcuaacuggaugggaaaguucuagacaucaggaguuuccuuuu	C2:149309202-149309288:-
B4_22237	2.9	0.00 ± 0.00		7	7	0	0	yes		hsa-miR-6077		blast	gggaagagcucaggauga	cuccugagcucccag	gggaagagcucaggaugaagguggcaggguauaguucaagugccauccugccuagauggucccuggguuccuccugagcucccag	B4:137414628-137414713:-
E1_40421	2.8	0.00 ± 0.00		2820	2820	0	0	yes				blast	ggggggccggcggcggcg	cccccgccuccucgcccccccc	cccccgccuccucgccccccccggcccggggcgcuggugcuggggggggccggcggcggcg	E1:49071683-49071744:+
B2_14465	2.7	0.00 ± 0.00		7	7	0	0	yes		hsa-miR-185-3p		blast	uggggcugguggauggga	ccaacccccagcuccucu	ccaacccccagcuccucuccucuggggcugguggauggga	B2:42282214-42282254:+
B1_11011	2.7	0.00 ± 0.00		7	7	0	0	yes		hsa-miR-185-3p		blast	uggggcugguggauggga	cuauauccaagggucucugu	cuauauccaagggucucugugaugugcauguucuggaaacugcucacauggggcugguggauggga	B1:35057112-35057178:+
A1_782	2.7	0.00 ± 0.00		7	7	0	0	yes		bta-miR-2450a		blast	ggggcagugggggcugga	cagccaccaggacugaugaaa	ggggcagugggggcuggagccagccaccaggacugaugaaa	A1:92396240-92396281:+
D4_39347	2.6	0.00 ± 0.00		4976	4972	4	0	no		hsa-miR-3960		blast	ggcggcggggggcgggga	cccgcccccggcccgau	ggcggcggggggcggggaggcaggguggugguggggggggggcgccgaggccccgcgcccccgccuccccgcccccggcccgau	D4:85602914-85602998:-
A3_8630	2.6	0.00 ± 0.00		6	5	1	0	yes		hsa-miR-95-5p		blast	ccaauaaagacuggcuagcauccuu	cgaggcuggccaguucugguggaa	ccaauaaagacuggcuagcauccuuggcaguggcuggugggagaggcagacagaagccaacugccccgaggcuggccaguucugguggaa	A3:79606108-79606198:+
E2_43149	2.5	0.00 ± 0.00		5128	5128	0	0	no		hsa-miR-3960		blast	ggcggcgggcggcggggg	ccgcggccgucccggcccgc	ggcggcgggcggcgggggcgcggcggggccgcggggcggcucaugcccccggcccccgggcuccgcggccgucccggcccgc	E2:62674971-62675053:-
D3_35670	2.5	0.00 ± 0.00		18	18	0	0	yes				blast	gccgggccgggcugggca	gucagccgccggcuggggcu	gccgggccgggcugggcagcugggccccacucaggggcucggccagcuggucagccgccggcuggggcu	D3:11148703-11148772:+
A2_5749	2.5	0.00 ± 0.00		9	9	0	0	yes		hsa-miR-3689d		blast	uggagguggagcccagua	caugggcccuacuauaga	caugggcccuacuauagaccuacugaaucagaaauucuggagguggagcccagua	A2:145479928-145479983:+
D3_37207	2.5	0.00 ± 0.00		47	47	0	0	yes				blast	cgcgggggggcggggcgggg	cugcucaguccccucgcgcc	cgcgggggggcggggcgggggcggggccgacaggccccucuguccccuccuccggcuccuccccugcucaguccccucgcgcc	D3:59631306-59631389:-
B4_19761	2.5	0.00 ± 0.00		27	27	0	0	yes		hsa-miR-6875-3p		blast	uuucuuccuggucuuuua	agggaccuggagaaauc	agggaccuggagaaaucagagauuucuuccuggucuuuua	B4:22460819-22460859:+
A2_5072	2.5	0.00 ± 0.00		1326	1326	0	0	no		hsa-miR-3180-3p		blast	gggggcgggcgccggcgg	gccgcgccccccggg	gggggcgggcgccggcggaggcgggagccgaggcggggccgcgccagccccgcgccgccgcgccccccggg	A2:55999816-55999887:+
E3_43309	2.5	0.00 ± 0.00		3	1	0	2	no		hsa-miR-6795-5p		blast	cggggggaggggcugugcugccc	cugaccagccccuuuccccaggg	cggggggaggggcugugcugcccucccuuagagacccggcugaccagccccuuuccccaggg	E3:7811373-7811435:+
C1_24337	2.5	0.00 ± 0.00		39	39	0	0	yes				blast	cggaccgaguccccuuccccuc	gagggagggggcccgcgggccgag	gagggagggggcccgcgggccgaggcgaaauuacuccgaaagcccggaccgaguccccuuccccuc	C1:164877473-164877539:+
A2_5262	2.4	0.00 ± 0.00		75	75	0	0	no		hsa-miR-4767		blast	cgcgggcggggaggcggga	ucgccccccgcgcugcuggc	cgcgggcggggaggcgggagcgcccggggcgcgcgguccgcccgagucuccccgcgcgcucgccccccgcgcugcuggc	A2:77051508-77051587:+
C1_26067	2.4	0.00 ± 0.00		482	482	0	0	yes		bta-miR-2365		blast	aguuuuuggaauuugaau	ucauuuaauggcugu	aguuuuuggaauuugaaucaucaauacgauucauuuaauggcugu	C1:71306481-71306526:-
D1_33602	2.4	0.00 ± 0.00		5	5	0	0	yes		hsa-miR-491-5p		blast	cguggggauucgucggaggugcu	cacgucggaggugcuccccauggg	cacgucggaggugcuccccaugggggacaugucggaggugcuccccguggggauucgucggaggugcu	D1:114449946-114450014:-
A2_7031	2.4	0.00 ± 0.00		275	275	0	0	no		bta-miR-2881		blast	ggggcgggggggcggcga	uccgcuccgcguggcccgcg	ggggcgggggggcggcgagcgcggcggacggcgaugcuggggcgcgcuccgcuccgcguggcccgcg	A2:77886643-77886710:-
A2_7796	2.4	0.00 ± 0.00		202	202	0	0	yes				blast	cggggcgcgcggggcgca	gaccccucggccccacg	gaccccucggccccacgcccggggcgcaaugggccgcggggcgcgcggggcgca	A2:167328077-167328131:-
F1_45034	2.4	0.00 ± 0.00		2790	2790	0	0	no		hsa-miR-608		blast	cggggugggggcggggaa	acucggcgccuccugug	cggggugggggcggggaagcggcuguggccgcggccgggggccgggccgagcccgacucggcgccuccugug	F1:70398543-70398615:+
A3_7891	2.4	0.00 ± 0.00		14	14	0	0	yes				blast	gugcccgcgcccucucuggggaua	uggccggagaggagcgggcaggc	uggccggagaggagcgggcaggcggaugcuguggggcgugcccgcgcccucucuggggaua	A3:1872363-1872424:+
E1_40348	2.4	0.00 ± 0.00		1524	1524	0	0	no		hsa-miR-7704		blast	gggggucgggcgggggga	ucgucgcccgcccccgc	gggggucgggcggggggaaagggcgcgcggggccggggcccgugcccucgggcggggcuggcucgucgcccgcccccgc	E1:44398042-44398121:+
A1_36	2.4	0.00 ± 0.00		16	16	0	0	yes				blast	gccgggcgcggggcggggg	cucgcgcgcgcgcccuccc	gccgggcgcggggcgggggcggcccagguugaauuucccaagagccgggcucuccucgcgcgcgcgcccuccc	A1:4864979-4865052:+
E2_43150	2.4	0.00 ± 0.00		5128	5128	0	0	no		hsa-miR-3960		blast	ggcggcgggcggcggggg	cucccggcggccgccuc	cucccggcggccgccucuagccccuggcgggcggcggcgggcggcggggg	E2:62675035-62675085:-
D1_32251	2.4	0.00 ± 0.00		16	16	0	0	yes				blast	ggagggggcugggccuggc	cuggcccagcucccacccg	cuggcccagcucccacccgcugccucccaggccacaaggaagaggaggauggggagggggcugggccuggc	D1:109622218-109622289:+
C2_29352	2.3	0.00 ± 0.00		72	72	0	0	no		hsa-miR-663a		blast	aggcggggcgggggggcgc	gcgcucgcgccugcgccggg	aggcggggcgggggggcgcagcugggcgcccggccggaggggcggcgcgcgcucgcgccugcgccggg	C2:153478384-153478452:+
B4_20938	2.3	0.00 ± 0.00		13	12	1	0	no		hsa-miR-1538		blast	gggcccgggcuggggugc	cccccugcgcgcgccccg	cccccugcgcgcgccccgcggcucccggacggccugggagaggaggacgucuagggggcgcggggcccgggcuggggugc	B4:141146396-141146476:+
F2_47273	2.3	0.00 ± 0.00		6	6	0	0	yes		hsa-miR-644a		blast	cguguggcugaggggucuguucuc	cauuagagacuuuggucagaagcu	cguguggcugaggggucuguucucgccgaaaugcaagucguggacauuagagacuuuggucagaagcu	F2:83628708-83628776:-
D3_36831	2.3	0.00 ± 0.00		179	179	0	0	no		hsa-miR-4467		blast	gggcggcgggcggcgcgg	gcgccgcccgcgguccgg	gggcggcgggcggcgcgggagagcgggcggagggagccuagccggccgaagggugugcgccgcccgcgguccgg	D3:19961022-19961096:-
C1_25488	2.3	0.00 ± 0.00		502	502	0	0	yes				blast	gggggcacuuggguggca	ccagccaggcgcccccau	ccagccaggcgcccccaucuucuuaaauagccuaaaauauaacuuuuuaagaagaugggggcacuuggguggca	C1:24508172-24508246:-
E1_40347	2.3	0.00 ± 0.00		1524	1524	0	0	no		hsa-miR-7704		blast	gggggucgggcgggggga	ccgccgcccucgccgcccg	ccgccgcccucgccgcccgcgcucgaguggcccugcaucagcgggcgcugggggucgggcgggggga	E1:44397993-44398060:+
A2_5295	2.3	0.00 ± 0.00		33	29	4	0	no		hsa-miR-3960		blast	ggcggcgggcgggggaggg	aucccccgggacgccggcgc	aucccccgggacgccggcgcucgccuccugcgcgcccugcgggcggcccggggggaggggcggcgggcgggggaggg	A2:80983774-80983851:+
B4_21003	2.3	0.00 ± 0.00		8932	8930	2	0	no		hsa-miR-3960		blast	ggcggcgggcggggggga	ccgccccgggcccggguccc	ggcggcgggcgggggggagcgggcggggggcgccgggcgggggugcgcgcggcccuguucccgccccgggcccggguccc	B4:823673-823753:-
F2_47299	2.3	0.00 ± 0.00		980	980	0	0	no		hsa-miR-4467		blast	cggcggcgggcggcggaa	ccgcccccaggugcu	cggcggcgggcggcggaaugcgggcgcgccgcggguggggccgccccgcccccaggugcu	F2:84777024-84777084:-
F1_44377	2.3	0.00 ± 0.00		96	96	0	0	no		hsa-miR-663a		blast	aggcgggggggcgggcggc	cacacgcguccccccgccggg	cacacgcguccccccgccgggagugggcccaggcgggggggcgggcggc	F1:12055574-12055623:+
B2_15686	2.3	0.00 ± 0.00		29	29	0	0	yes				blast	cugcuggcuggcuggcugcgaa	ggcggccgcuagcccagcagcc	ggcggccgcuagcccagcagccucgguaggcccggcugcuggcuggcuggcugcgaa	B2:31549982-31550039:-
D4_37955	2.3	0.00 ± 0.00		27	27	0	0	no		hsa-miR-762		blast	ggggcugggcgcgcggga	gcgcgggcuccggcucccga	gcgcgggcuccggcucccgagcccggggcgcggggcugggcgcgcggga	D4:41605340-41605389:+
A2_5261	2.3	0.00 ± 0.00		75	75	0	0	no		hsa-miR-4767		blast	cgcgggcggggaggcggga	cugcgcugcgccgcggc	cugcgcugcgccgcggcgacugcagcgaggcggccgcgggcggggaggcggga	A2:77051474-77051527:+
C1_24258	2.3	0.00 ± 0.00		14588	14588	0	0	no		hsa-miR-4467		blast	gggcggcgggcggcggga	cugcuguccaucgcccug	gggcggcgggcggcgggagcgccgccagggcguccugcgcgcgaggggcucugcuguccaucgcccug	C1:156544694-156544762:+
B4_21005	2.2	0.00 ± 0.00		15	15	0	0	yes				blast	ggcccggagggcucgggagcca	gcucccgcggcucccccgcauu	ggcccggagggcucgggagccaccguggcucuugccguggcucccgcggcucccccgcauu	B4:941383-941444:-
E1_40870	2.2	0.00 ± 0.00		14	14	0	0	yes		cfa-miR-8836		blast	uggaaaggugaaagagaa	cucuuuaguuguagu	cucuuuaguuguagugacuuugguacugguuauuuuuacaguauuuagugcuggcuucuggaaaggugaaagagaa	E1:14436259-14436335:-
A2_6195	2.2	0.00 ± 0.00		106	106	0	0	yes				blast	gagcgggcggggccgggg	cagcccccguguccccggu	gagcgggcggggccggggaggcccccacaacagggagcgacccagcccccguguccccggu	A2:3724410-3724471:-
B3_18145	2.2	0.00 ± 0.00		26	25	0	1	no		bta-miR-2881		blast	cgggcggggccggggggg	gggcgcuggaggcgggga	gggcgcuggaggcggggacgccgggcggggccggggggg	B3:148191732-148191771:+
B1_12053	2.2	0.00 ± 0.00		410	410	0	0	yes				blast	cgggggggcggcggggcc	cgcaggagccccucucgcc	cgcaggagccccucucgcccugguggggcccacgguccccagugggcugcgggggggcggcggggcc	B1:176586182-176586249:+
D3_36315	2.2	0.00 ± 0.00		29	29	0	0	no		hsa-miR-6770-3p		blast	auggcggcggcggcggca	gagcugccgcucggcaucg	gagcugccgcucggcaucgcggcggcgcgcugucaauggcggcggcggcggca	D3:72788236-72788289:+
C1_22407	2.2	0.00 ± 0.00		146	144	2	0	no		hsa-miR-4467		blast	gggcggcgggcggcggcgg	gccccgcgcggccgcgcuc	gccccgcgcggccgcgcucugacucgcucugcgccccgcggccggcgggcggcgggcggcgggcggcggcgg	C1:2800654-2800726:+
A2_5883	2.2	0.00 ± 0.00		8750	8750	0	0	no		hsa-miR-3960		blast	ggcggcgggcggcggggg	ccggggcgcagcucgggggcgcc	ccggggcgcagcucgggggcgcccgggcgggcgggggcggcgggcggcggggg	A2:156925675-156925728:+
B4_20029	2.2	0.00 ± 0.00		32	32	0	0	no		hsa-miR-3960		blast	ggcggcgggcgccggggc	cgcggugcccguggcugc	cgcggugcccguggcugcgggggccgcguccccaccgggguuuccugcgacgagggcggcgggcgccggggc	B4:47319515-47319587:+
B3_16719	2.2	0.00 ± 0.00		957	957	0	0	yes				blast	ucggggcgggggggcggga	ccgcccccgcgcccagaga	ccgcccccgcgcccagagaggugaugaaucggggcgggggggcggga	B3:546737-546784:+
A2_6315	2.2	0.00 ± 0.00		29	28	1	0	no		bta-miR-2899		blast	gggcgggcgggggcggga	ccggccccaggcugcccgccugg	gggcgggcgggggcgggauccgccggccccggccggcgcccggccccaggcugcccgccugg	A2:9934981-9935043:-
B3_18767	2.2	0.00 ± 0.00		56	56	0	0	no		bta-miR-12025		blast	gcgcgggggggcggggga	cgccgccgccgccgccggcc	gcgcgggggggcgggggagagcugggaagucuccgccgccgccgccgccggcc	B3:69433676-69433729:-
B2_15703	2.2	0.00 ± 0.00		32	32	0	0	no		hsa-miR-3960		blast	ggcggcgggcgccggggc	cgaggggccguccaccgg	ggcggcgggcgccggggccccaggagcacgcgcgaggggcacgaggggccguccaccgg	B2:32863095-32863154:-
E1_41500	2.2	0.00 ± 0.00		663	663	0	0	no		hsa-miR-3180-3p		blast	gggggcgggcggggccga	ggcuccgggcccgggg	ggcuccgggcccggggugggggcgggcggggccga	E1:62298934-62298969:-
C1_24381	2.2	0.00 ± 0.00		204	204	0	0	no		hsa-miR-1237-5p		blast	cgggggcggggagccggga	gcgagagagcccgccgcccccggg	gcgagagagcccgccgcccccggggccgcuccggccugggcggcuagcgggagccgggggcggggagccggga	C1:168821997-168822070:+
D2_35176	2.2	0.00 ± 0.00		2003	2003	0	0	no		hsa-miR-328-5p		blast	cggggggccggcggcggg	ggccggggccugcaggc	cggggggccggcggcggggaggccggggccugcaggc	D2:60521019-60521056:-
C1_27094	2.2	0.00 ± 0.00		1131	1131	0	0	no		hsa-miR-328-5p		blast	cggggggccggcggggga	ccagcgggcucccgcggc	ccagcgggcucccgcggccugcggggcggggggccggcggggga	C1:163783800-163783844:-
F1_45801	2.2	0.00 ± 0.00		45	45	0	0	no		hsa-miR-6825-5p		blast	cggggaggcggggccgggu	cuggccccgcccugcggg	cggggaggcggggccgggugacgcgcgccuggccccgcccugcggg	F1:69913471-69913517:-
A1_3639	2.2	0.00 ± 0.00		17	17	0	0	yes				blast	gccgggccgggcugggca	ccccgcccggucuucgccc	gccgggccgggcugggcaaggcaggcugcgcuggcuccgcuagcucgguccccgccucguccccgcccggucuucgccc	A1:175324472-175324551:-
D1_32337	2.2	0.00 ± 0.00		39	39	0	0	yes				blast	gguggcgggcggcggggc	uccacuuuguccgucucucccg	uccacuuuguccgucucucccggcuccacccuggagcccaggucucgggcuggguggcgggcggcggggc	D1:112286375-112286445:+
B4_20030	2.2	0.00 ± 0.00		32	32	0	0	no		hsa-miR-3960		blast	ggcggcgggcgccggggc	cuggggcgcgccgcugccca	ggcggcgggcgccggggccgcggccuggggcgcgccgcugccca	B4:47319569-47319613:+
D1_32242	2.2	0.00 ± 0.00		8599	8598	1	0	no		hsa-miR-3960		blast	agcggcgggcggcgggga	gcugcgcgcccggccucc	agcggcgggcggcggggagggggcugcgcggagcgggaggcggccccuggcugcgcgcccggccucc	D1:109209212-109209279:+
E1_40298	2.2	0.00 ± 0.00		1762	1762	0	0	no		hsa-miR-128-1-5p		blast	gggggccggcggcggcga	ggcgcgccgagcccgagc	gggggccggcggcggcgaggcggccugcagggagcagccgcgagccggccgggcgcgccgagcccgagc	E1:41069550-41069619:+
A2_4575	2.2	0.00 ± 0.00		27	27	0	0	yes				blast	gcgggaggccggggggaa	cccucuggccuggccgccg	cccucuggccuggccgccgcuuggcugggggcugcggccaacuuagcggcccgccaucugagcgcgggaggccggggggaa	A2:12760790-12760871:+
B3_17138	2.2	0.00 ± 0.00		210	210	0	0	no		hsa-miR-4467		blast	gggcggcgggcgggggua	cugcugccccccug	gggcggcgggcggggguacggggcucccucccgcccgggggcuggggcuggggccgcgcugcugccccccug	B3:40717870-40717942:+
F1_45009	2.2	0.00 ± 0.00		44	44	0	0	no		bta-miR-2899		blast	cggcgggcggcgggggcc	cuccggccgaacgcggca	cuccggccgaacgcggcaguggugacgguagcggcgggcggcgggggcc	F1:69632346-69632395:+
E1_40643	2.2	0.00 ± 0.00		9956	9948	0	8	no		hsa-miR-4707-5p		blast	cccccggccccggcccga	ggagcgggcgggggggcc	cccccggccccggcccgagcccaccuggccuggggcgcggcgcggcuaccggggagcgggcgggggggcc	E1:798098-798168:-
D4_38229	2.2	0.00 ± 0.00		33	33	0	0	no		bta-miR-2899		blast	cggcgggcgccgcgggga	cuggcgcgcccgcgacu	cuggcgcgcccgcgacuccucccgcggccccgaggcgccgagauaaggcggcgggcgccgcgggga	D4:74463794-74463860:+
E3_44242	2.2	0.00 ± 0.00		119	119	0	0	yes				blast	gcggcggcggugguggca	ccagcaccgucagcacca	ccagcaccgucagcaccaggcagaucaugauggcggcggcggugguggca	E3:43145566-43145616:-
A1_4186	2.2	0.00 ± 0.00		5092	5085	7	0	no		hsa-miR-3960		blast	ggcggcgggcggcggcga	gccgcuaccugcgggaccgc	gccgcuaccugcgggaccgcgccgaggcggcggcugcggcggcggcggcggcggcgggcggcggcga	A1:236523944-236524011:-
A2_7753	2.2	0.00 ± 0.00		152	152	0	0	no		hsa-miR-4467		blast	cggcggcggcggcggcga	gccccggcuccggugag	cggcggcggcggcggcgacuccggcccgggccggacagcgcagggccauggccgaggcggccccggcuccggugag	A2:163932359-163932435:-
B4_21739	2.1	0.00 ± 0.00		50	50	0	0	no		hsa-miR-4505		blast	gggcuggggggcgggcggg	cgcccccgggggggcugc	gggcuggggggcgggcggggagcggccucggguggccucgccccuggagcggcaggccccgcccccgggggggcugc	B4:80574701-80574778:-
C1_25065	2.1	0.00 ± 0.00		99	99	0	0	no		bta-miR-2302		blast	ggagcgggcgggcgggca	uccgagccccgggccgg	ggagcgggcgggcgggcaggcggggcgcaggccggcagcggcgaggcggcggcguccgagccccgggccgg	C1:436411-436482:-
A2_5064	2.1	0.00 ± 0.00		46	46	0	0	no		hsa-miR-128-1-5p		blast	cggggccgggggugggguc	cucggccccuucaguucccgcg	cggggccggggguggggucgccacgggcucggccccuucaguucccgcg	A2:55864617-55864666:+
B1_12694	2.1	0.00 ± 0.00		46	46	0	0	no		hsa-miR-6825-5p		blast	cggggaggccggccggga	ccgccaggggcucgga	ccgccaggggcucggaauccggggaggccggccggga	B1:36135604-36135641:-
A2_6145	2.1	0.00 ± 0.00		39	39	0	0	no		hsa-miR-3960		blast	ggcggcgggcgguggggg	cccccgggcggcccccgc	ggcggcgggcgguggggggggguccccgccucgagccccucccccgggcggcccccgc	A2:2654787-2654845:-
C2_28105	2.1	0.00 ± 0.00		49	49	0	0	yes				blast	agggacaucuggguggca	ccaccgagguguccccaa	ccaccgagguguccccaagcaaauucaauauucuuaaaacauaaauuagggacaucuggguggca	C2:29786320-29786385:+
B3_18514	2.1	0.00 ± 0.00		32	32	0	0	no		hsa-miR-3960		blast	ggcggcgggcggcgggcgg	gccgcgggacgccggcgacccc	gccgcgggacgccggcgacccccuggccggggcggcccuggaggcggcgggcggcgggcgg	B3:40673952-40674013:-
A1_3643	2.1	0.00 ± 0.00		114	114	0	0	no		hsa-miR-4508		blast	gcggggcugggcgcgcga	gcgccgccuggaagcugaaggc	gcggggcugggcgcgcgaggcgccgccuggaagcugaaggc	A1:176141491-176141532:-
E1_40713	2.1	0.00 ± 0.00		62	62	0	0	no		hsa-miR-128-1-5p		blast	cggggccgggggugggguc	cuuccuucuggccuggggc	cggggccggggguggggucgggcaguggggccgcuuccuucuggccuggggc	E1:3820887-3820939:-
D1_31336	2.1	0.00 ± 0.00		353	353	0	0	no		hsa-miR-4467		blast	cggcggcggcggcgacca	ggagccgagcgccgcggcc	cggcggcggcggcgaccacgacaacgcgggagggggagccgagcgccgcggcc	D1:16546192-16546245:+
C1_27675	2.1	0.00 ± 0.00		855	855	0	0	no		hsa-miR-1237-5p		blast	ggggggcggggcggacugc	accccgcccccgccucccgc	ggggggcggggcggacugccgccuugaccccgcccccgccucccgc	C1:219550404-219550450:-
X_49062	2.1	0.00 ± 0.00		283	283	0	0	yes				blast	aggggcaucuggauggca	ccacccaggugucccuua	ccacccaggugucccuuaagagcagcuuugaggggcaucuggauggca	X:92145709-92145757:-
B3_18083	2.1	0.00 ± 0.00		7	7	0	0	yes		hsa-miR-543		blast	aaacauucgcggugcacuucuuu	agaaguugcccguguuuuuuucg	agaaguugcccguguuuuuuucgcuuuauuugugacgaaacauucgcggugcacuucuuu	B3:145620274-145620334:+
A2_6280	2.1	0.00 ± 0.00		14592	14592	0	0	no		hsa-miR-4467		blast	gggcggcgggcggcggga	cggccuuggccgaguccga	cggccuuggccgaguccgacccgcucccuccggccggggacgggguggggcggggggcggcgggcggcggga	A2:8550792-8550864:-
A2_7754	2.1	0.00 ± 0.00		152	152	0	0	no		hsa-miR-4467		blast	cggcggcggcggcggcga	gccgccugcggagaggccggg	gccgccugcggagaggccgggagggggggcggccugcguggggccgcgcggcggcggcggcggcggcga	A2:163932417-163932486:-
F1_45714	2.1	0.00 ± 0.00		22	21	1	0	no		hsa-miR-663a		blast	gggcggggcgggguccgc	ggcgccccgcgcug	ggcgccccgcgcuggggggcggggcuggggcugggggcggggcugugucugagucugggggcggggcgggguccgc	F1:66877730-66877806:-
C2_28684	2.1	0.00 ± 0.00		15	15	0	0	no		cfa-miR-8842		blast	ggcuguggccgggcgugggcuc	gccggcgggcggccgcagcuac	ggcuguggccgggcgugggcuccgccggcgggcggccgcagcuac	C2:85588825-85588870:+
C1_24257	2.1	0.00 ± 0.00		14588	14588	0	0	no		hsa-miR-4467		blast	gggcggcgggcggcggga	gcggcgcucgcggcuuacccu	gcggcgcucgcggcuuacccugcuggggcggcgggcggcggga	C1:156544669-156544712:+
E2_43165	2.1	0.00 ± 0.00		36	36	0	0	no		hsa-miR-663a		blast	gggcggggcgggggggcga	gcccgccguccccgugcgg	gggcggggcgggggggcgaccgcgcggggccaggccagcgagcccgccguccccgugcgg	E2:62995443-62995503:-
F2_47169	2.1	0.00 ± 0.00		13	13	0	0	yes				blast	gagccggggggacucugaggcc	cuucaagguccccgugggccucag	gagccggggggacucugaggccagaacuguggggucccgcgucucugagcuucaagguccccgugggccucag	F2:77033925-77033998:-
B3_17131	2.1	0.00 ± 0.00		295	295	0	0	no		hsa-miR-608		blast	cgggguggcggcggggga	cccgcgccgcccccgcc	cccgcgccgcccccgccgagaacgcggcccaggcugcgagccgcgcgggguggcggcggggga	B3:39646307-39646370:+
A3_9283	2.1	0.00 ± 0.00		206	206	0	0	no		hsa-miR-185-3p		blast	gggggcuggggggcggga	cugccccccggcuuugag	gggggcuggggggcgggaacgagcccaggggccuuucuggugcuguccgccaggcucgcugccccccggcuuugag	A3:1768357-1768433:-
D4_38403	2.1	0.00 ± 0.00		40	40	0	0	no		hsa-miR-3960		blast	ggcggcgggcggcgggcgg	gcuccggcuccuccug	gcuccggcuccuccuggccucccgggaacuacaagucccagggggccuggcggcgggcggcgggcgg	D4:88428690-88428757:+
D4_39524	2.1	0.00 ± 0.00		22	22	0	0	no		hsa-miR-6825-5p		blast	cggggaggcggcggcgga	cgcccgggccgaccggcg	cgcccgggccgaccggcggagugcgcccucgcguggacguggacguggacgcgggcgcgggcgcgcggggaggcggcggcgga	D4:94432120-94432203:-
C1_22464	2.1	0.00 ± 0.00		17	17	0	0	yes				blast	gggacgggcuccugggcg	uccagagccucuuccuu	gggacgggcuccugggcgggggcggggggcuuucgggcuccucggcaucauccagagccucuuccuu	C1:5796839-5796906:+
C2_27785	2.1	0.00 ± 0.00		17	17	0	0	yes				blast	gagaccggacaccggagucggac	cuggcuccggcuuccgggcccau	cuggcuccggcuuccgggcccaucggggaacagcccuggugagaccggacaccggagucggac	C2:2950138-2950201:+
E2_43166	2.1	0.00 ± 0.00		36	36	0	0	no		hsa-miR-663a		blast	gggcggggcgggggggcga	guagcuucccggacuuccccg	guagcuucccggacuuccccgugcccggcgugcuguucaggugcgggcgcggggcggggcgggggggcga	E2:62995484-62995554:-
D4_39369	2.1	0.00 ± 0.00		171	170	0	1	no		hsa-miR-4467		blast	cggcggcggcggcgacaa	ggcgggccgcggcggcgg	cggcggcggcggcgacaacggcagcggcggcucccucggcgggccgcggcggcgg	D4:87154440-87154495:-
A3_9903	2	0.00 ± 0.00		150	150	0	0	no		hsa-miR-1237-5p		blast	ggggggcgggcggggccgc	ggcuuuuccuggccccuccccg	ggggggcgggcggggccgcggcgcacgcgcaccuggcggaacggggcguggggcggggcuuuuccuggccccuccccg	A3:61248473-61248551:-
B2_14215	2	0.00 ± 0.00		56	56	0	0	no		hsa-miR-1237-5p		blast	agggggcggggaggcgggc	ccgaaacggcccuggagcucg	ccgaaacggcccuggagcucggagcgccgcgcgggagcagcgcgagcccgagggggcggggaggcgggc	B2:17965407-17965476:+
E3_44140	2	0.00 ± 0.00		5025	5025	0	0	no		hsa-miR-3960		blast	ggcggcgggcggcggcga	gggccgcgagccgcugg	gggccgcgagccgcuggagcuggugaccguguggaugcagggcucggugcuggcggcgggcggcggcga	E3:35251458-35251527:-
B3_18536	2	0.00 ± 0.00		122	122	0	0	no		hsa-miR-3960		blast	ggcggcgggcgguggggca	cccccuucccuccgcucg	cccccuucccuccgcucgcggcgccgcgcccaggcggacgcgcggcgggcggcgggcgguggggca	B3:42343980-42344046:-
E1_41009	2	0.00 ± 0.00		15	14	0	1	yes				blast	aaaagaaaucauuaaugaguagc	auuaaugauuucuuuuaa	aaaagaaaucauuaaugaguagcucguuaaugaguaccuacucauuaaugauuucuuuuaa	E1:27236521-27236582:-
E2_42202	2	0.00 ± 0.00		37	37	0	0	yes				blast	gcgggugugugggggggcg	cuuccguagccagguc	gcgggugugugggggggcggcagcugcugcuuccguagccagguc	E2:57211569-57211614:+
E2_42430	2	0.00 ± 0.00		73	73	0	0	yes				blast	gcgggcggggccgcggaa	ccacggcgcucgcgcgccg	ccacggcgcucgcgcgccggaagugacguaaagggcgggcggggccgcggaa	E2:3048815-3048867:-
B2_15986	2	0.00 ± 0.00		16	15	0	1	no		hsa-miR-3154		blast	gagaaggggcuggggcca	cugccccggggccgggga	cugccccggggccggggaggagaaggggcuggggcca	B2:66619143-66619180:-
A2_4424	2	0.00 ± 0.00		155	155	0	0	no		hsa-miR-3960		blast	ugcggcgggcggcggggca	ccccuguuuuccgcaccagc	ugcggcgggcggcggggcaccuaggccgggggccccuguuuuccgcaccagc	A2:4212464-4212516:+
E2_42531	2	0.00 ± 0.00		562	562	0	0	no		hsa-miR-6825-5p		blast	cggggaggcggggcggcggga	ccuccggucccaccuguccgua	cggggaggcggggcggcgggagggggccgggggucgcagccccaccccuccggucccaccuguccgua	E2:9898601-9898669:-
E3_43687	2	0.00 ± 0.00		40	40	0	0	no		hsa-miR-7109-5p		blast	gugggggggcggggcgga	ggcuccugccagccccgc	ggcuccugccagccccgccccucgccggccugccuuaaaggcuggugccgggcgugggggggcggggcgga	E3:44236024-44236095:+
A1_3329	2	0.00 ± 0.00		861	861	0	0	no		hsa-miR-128-1-5p		blast	gggggccggcggcggcggc	ggcgcggcgucaggcccucuu	gggggccggcggcggcggcagcggcgagggggguucgcguacgaggcgcggcgucaggcccucuu	A1:135261380-135261445:-
B3_18184	2	0.00 ± 0.00		15607	15607	0	0	no		hsa-miR-4467		blast	gggcggcgggcggcggga	ccgcggcggaggcgccgga	ccgcggcggaggcgccggaggccgagugcggcggccccgggcggcgggcggcggga	B3:463565-463621:-
C1_25091	2	0.00 ± 0.00		13	13	0	0	no		hsa-miR-1237-5p		blast	ggggggcgggcgccggggg	cccgguucucacgaauccuuu	ggggggcgggcgccgggggguccccuccugggcucacaggcacccgcguguggccggagggguggccccgguucucacgaauccuuu	C1:1822970-1823057:-
A1_3658	2	0.00 ± 0.00		8855	8854	1	0	no		hsa-miR-3960		blast	ggcggcggguggcgggga	ccgguggcggcgcgggcag	ccgguggcggcgcgggcagcgcugagcggggagugccggcggcgcgggcggcggguggcgggga	A1:176969486-176969550:-
A3_10612	2	0.00 ± 0.00		62	62	0	0	no		hsa-miR-3180-3p		blast	aggggcggcggcggcgga	cgccgccucgcucccucc	cgccgccucgcucccucccgcggaggaccgccggcccgagguggcgccggagcucuggcagaggggcggcggcggcgga	A3:135430709-135430788:-
B2_15337	2	0.00 ± 0.00		36	36	0	0	no		hsa-miR-6825-5p		blast	cggggaggcgggggcgggg	acuccucgggcucccugcc	acuccucgggcucccugccgcugcgugggucucgaagccggagaccgcggggacgccggggaggcgggggcgggg	B2:149646708-149646783:+
D4_39474	2	0.00 ± 0.00		13	13	0	0	no		hsa-miR-6781-5p		blast	ggggccggcggcggggca	ccccggccuggcccggc	ccccggccuggcccggcugccccgguggggccggcggcggggca	D4:93563285-93563329:-
F2_46186	2	0.00 ± 0.00		22	22	0	0	no		hsa-miR-1237-5p		blast	agggggcggggcgggcga	gccggcugcagcucccccg	agggggcggggcgggcgaccccgagugcaggugccgaccgccugguggcuuccugcccucgcgccggcugcagcucccccg	F2:50776726-50776807:+
A3_10311	2	0.00 ± 0.00		39	39	0	0	no		hsa-miR-3960		blast	ggcggcgggcgguggggg	gccacgugcccaccaccuc	ggcggcgggcggugggggugggggauuccgggcugggcgagcgcugacgaggagguccccggcgccacgugcccaccaccuc	A3:105252660-105252742:-
D3_36237	2	0.00 ± 0.00		18	18	0	0	no		hsa-miR-3178		blast	ggggcgcgaggggcggcg	cccaguccccgcgucuguc	cccaguccccgcgucugucuccggcgcgcaggagccacugggccgcgagggcgcuggggagcgggaggggcgcgaggggcggcg	D3:67260788-67260872:+
A2_4515	2	0.00 ± 0.00		54	54	0	0	no		hsa-miR-663a		blast	gggcggggccggggccgga	cgccgccgccgccucccgg	cgccgccgccgccucccgguucugggcugcccgggcugggcggggccggggccgga	A2:8551051-8551107:+
C1_25073	2	0.00 ± 0.00		19	19	0	0	yes				blast	cgcucgcucugguggccgcuccgu	ggcgcggcccgaggccagccca	cgcucgcucugguggccgcuccgucuucuugugccggcgcggcccgaggccagccca	C1:851960-852017:-
D2_34420	2	0.00 ± 0.00		350	350	0	0	yes				blast	ggaggggggcuccgggca	cucgggcucucucccc	ggaggggggcuccgggcaccggcuggggacagaggagaaggcaccaaacccugcucucgggcucucucccc	D2:78020994-78021065:+
A2_4540	2	0.00 ± 0.00		127	127	0	0	no		hsa-miR-1237-5p		blast	ugggggcggggcggcgggg	gggccggccgcgcccgcg	ugggggcggggcggcgggggcggggccggccgcgcccgcg	A2:9995100-9995140:+
A1_2867	2	0.00 ± 0.00		22	22	0	0	no		hsa-miR-6825-5p		blast	cggggaggcggcggcgga	cgaucgccgucugcuggcc	cggggaggcggcggcggaggccgcguuuccccccugccgggagccgcgggagcgcgggacgcgaucgccgucugcuggcc	A1:81566952-81567032:-
E3_43796	2	0.00 ± 0.00		22	22	0	0	yes				blast	cgggacaccuggguggua	ccacccaggugccccag	ccacccaggugccccagauuuaauauuguuaagaaggcgggacaccuggguggua	E3:5610228-5610283:-
D4_38357	2	0.00 ± 0.00		21	21	0	0	yes				blast	ggggggccggcgggcgga	agcccaagucuggccccuccu	agcccaagucuggccccuccuccaaccagggggggccggcgggcgga	D4:84600601-84600648:+
B3_17495	2	0.00 ± 0.00		59	59	0	0	no		hsa-miR-4505		blast	gggcuggggggcgggcggg	cgcgccgccucucggcuggg	cgcgccgccucucggcugggccgucugucaccgggcuggggggcgggcggg	B3:76841880-76841931:+
F1_45824	2	0.00 ± 0.00	rRNA	2221	2219	2	0	no		hsa-miR-3180-3p		blast	gggggcgggcgccggcgu	gguggcggcgccgucuc	gguggcggcgccgucucgggggccgggggcggcgggccggccgccgggggggcgggcgccggcgu	F1:70517141-70517206:-
A3_7874	2	0.00 ± 0.00		74	74	0	0	no		hsa-miR-328-5p		blast	gggggggcugggggccgg	ggcugcccagugcccucca	gggggggcugggggccgggccugggguuucccccuccagguggcggcugcccagugcccucca	A3:910773-910836:+
E2_43088	2	0.00 ± 0.00		42	42	0	0	no		bta-miR-2881		blast	cgggcggggccgggggca	cugcuggggggccaggg	cugcuggggggccagggcgggcaccugcggcugcugcagcucgcaggugaggggccgggcggggccgggggca	E2:59484592-59484665:-
B4_22348	2	0.00 ± 0.00		22	22	0	0	no		hsa-miR-762		blast	ggggcugggcgcgcggga	ccggggcggccccca	ccggggcggcccccaccccccagcggaacucugacccgggucaccaaggggaggggggggcugggcgcgcggga	B4:144066717-144066791:-
A2_7641	1.9	0.16 ± 0.03		40	39	1	0	yes				blast	ggugggcugggugggggug	cccucacccugcccuccccgu	ggugggcuggguggggguggaggaaugaauggacuguucuggaaagucauccuuuacccucacccugcccuccccgu	A2:152268505-152268582:-
E1_40249	1.9	0.16 ± 0.03		83	83	0	0	yes				blast	gcggggccggggguggga	ccaccccccacccccacgccc	ccaccccccacccccacgcccgagcaagauggauugaacgggcggggccggggguggga	E1:37557431-37557490:+
C2_29371	1.9	0.16 ± 0.03		13	13	0	0	no		hsa-miR-6825-5p		blast	cggggaggcggagcggga	gagcggccgccgccucguc	gagcggccgccgccucgucaccaugaaccccggagccgcgcccgggagagccgcgcacggggaggcggagcggga	C2:155254547-155254622:+
B4_20844	1.9	0.16 ± 0.03		245	245	0	0	yes				blast	gagcgggcggggggggga	cccaggccgggcccgcucac	gagcgggcgggggggggacucucagugcgcuguguccccaggccgggcccgcucac	B4:134686933-134686989:+
E1_39935	1.9	0.16 ± 0.03		99	99	0	0	no		hsa-miR-3960		blast	ggcggcgggcgccggggca	ccauuucaggcgcugcugugag	ccauuucaggcgcugcugugaggcugagaccggagccgguccgcugggcggcgggcgccggggca	E1:15350169-15350234:+
D1_33481	1.9	0.16 ± 0.03		17	17	0	0	no		hsa-miR-3180-3p		blast	aggggcggcggcggcgggg	cacccgccggccgccagggg	aggggcggcggcggcgggggcgguggggugugccaccaccaugguggacgagagccagucgcggcgcccacccgccggccgccagggg	D1:109455954-109456042:-
E1_40602	1.9	0.16 ± 0.03		133	131	2	0	no		hsa-miR-6805-5p		blast	gagggggcggggcggggug	cccuccugcuggucca	gagggggcggggcgggguggggugggguggggggaggcgauccucggcggaaccaccgccgcccuccugcuggucca	E1:62055935-62056012:+
B4_20813	1.9	0.16 ± 0.03		47	47	0	0	yes				blast	gcggcuucaggacuccugggaggu	cuggaguacgagguggucu	cuggaguacgagguggucuacaagcggcuucaggacuccugggaggu	B4:133213504-133213551:+
C1_24787	1.9	0.16 ± 0.03		16	16	0	0	no		hsa-miR-6765-5p		blast	gugaggcgggggggcggg	ggagagcacugacaccgugcgc	ggagagcacugacaccgugcgcucuggggcggagccgggggcgugaggcgggggggcggg	C1:204506635-204506695:+
C2_30808	1.9	0.16 ± 0.03		4985	4985	0	0	no		hsa-miR-3960		blast	ggcggcgggcggccggga	ccgcuccccggacgcggc	ccgcuccccggacgcggcggaugagccggccccgcuggggaagggcucggggcggcggcgggcggccggga	C2:137746921-137746992:-
C1_22765	1.9	0.16 ± 0.03		291	290	1	0	no		bta-miR-2899		blast	aggcgggcggcggcgggga	cccgcagggccgccugccggg	cccgcagggccgccugccggggaggggucccgagagcaaggaggagcgagcccccagaggcgggcggcggcgggga	C1:23447418-23447494:+
C1_26991	1.9	0.16 ± 0.03		62	62	0	0	yes				blast	guggugguggcgguggca	ccccagcugccgccaugc	guggugguggcgguggcagcagccacugccccagcugccgccaugc	C1:152941151-152941197:-
C1_25440	1.9	0.16 ± 0.03		13	13	0	0	no		bta-miR-2881		blast	cgggcgggcgggcggcga	gcgcccgcgcgcccacc	gcgcccgcgcgcccaccccucccccuccucaccgucuccgucgggcgggcgggcggcga	C1:21644882-21644941:-
E1_40297	1.9	0.16 ± 0.03		1764	1762	2	0	no		hsa-miR-128-1-5p		blast	gggggccggcggcggcga	gcggcuggccggggucccgg	gcggcuggccggggucccggggcgcggcggggggcggggggcgggggccggcggcggcga	E1:41069508-41069568:+
E3_43546	1.9	0.16 ± 0.03		130	130	0	0	no		bta-miR-2886		blast	ggcgccgccgcccccggc	caauggcggcuugugcagg	ggcgccgccgcccccggcaacgacgcucgcgggcgcagccaauggcggcuugugcagg	E3:34838200-34838258:+
E1_41137	1.9	0.16 ± 0.03		964	964	0	0	no		hsa-miR-4290		blast	cgcccucccucccccgccg	gcgggaccuggggcugggggc	cgcccucccucccccgccggacgcgggaccuggggcugggggc	E1:39940245-39940288:-
B4_22347	1.9	0.16 ± 0.03		22	22	0	0	no		hsa-miR-762		blast	ggggcugggcgcgcggga	gagcgccccccuccuccc	ggggcugggcgcgcgggaccgaggggaaccgaccccucccgggcaggagcgccccccuccuccc	B4:144066671-144066735:-
C2_29480	1.9	0.16 ± 0.03		95	95	0	0	no		hsa-miR-3960		blast	ggcggcgggcggcgcggg	cgccgcgcccgcuuucgc	cgccgcgcccgcuuucgcgaggcccagcacuuggacggggcggggccagcggcggcgggcggcgcggg	C2:1174894-1174962:-
B1_12859	1.9	0.16 ± 0.03		4897	4897	0	0	no		hsa-miR-3960		blast	ggcggcgggcggcggggu	cggcgcugucuccucgccga	ggcggcgggcggcggggucccugcaaaggggcgguugggggccggcgcugucuccucgccga	B1:57123613-57123675:-
A3_7957	1.9	0.16 ± 0.03		444	444	0	0	yes				blast	uggggcgucuggguggcc	cccgccaggcuuggg	cccgccaggcuuggguguaccuggggcgucuggguggcc	A3:5463442-5463481:+
E3_43748	1.9	0.16 ± 0.03		109	109	0	0	no		hsa-miR-3180-3p		blast	gggggcggcgggggagga	gacgcccgcgcucccag	gacgcccgcgcucccagaaauacccgggggcggcgggggagga	E3:2327928-2327971:-
E1_40094	1.9	0.16 ± 0.03		15	14	0	1	yes				blast	aaaagaaaucauuaaugaguagg	auuaaugauuucuuuuaa	aaaagaaaucauuaaugaguagguacucauuaacgagcuacucauuaaugauuucuuuuaa	E1:27236523-27236584:+
A1_882	1.9	0.16 ± 0.03		327	327	0	0	no		bta-miR-2899		blast	cggcgggcggcggcggga	ccgcgcccagcgccgcg	cggcgggcggcggcgggaggaggcgcaggcgcgcugcucgcccgucugcagccccgcgcccagcgccgcg	A1:100936479-100936549:+
D1_31980	1.9	0.16 ± 0.03		69	69	0	0	no		hsa-miR-3141		blast	gagggcgggcgggcggca	cugcgagcuggcucuucg	gagggcgggcgggcggcagcgcugcgagcuggcucuucg	D1:88029110-88029149:+
A2_5071	1.9	0.16 ± 0.03		1328	1326	1	1	no		hsa-miR-3180-3p		blast	gggggcgggcgccggcgg	gggcagcgggcggcggcg	gggcagcgggcggcggcggagcgcggcggcgcggggagcgcgaggcgcggaagcgccgggggcgggcgccggcgg	A2:55999759-55999834:+
A3_10041	1.9	0.16 ± 0.03		1213	1213	0	0	no		hsa-miR-1237-5p		blast	ggggggcgggcgccggga	ggggcgcccggccgccgc	ggggggcgggcgccgggaagggcgggggggggggggcgcccggccgccgc	A3:75583570-75583620:-
D2_33794	1.9	0.16 ± 0.03		18	18	0	0	no		hsa-miR-3960		blast	ggcggcgggcgggcggga	ccggccccucccgggcgc	ggcggcgggcgggcgggauuucccggccccucccgggcgc	D2:13359234-13359274:+
B3_19525	1.9	0.16 ± 0.03		13	13	0	0	no		hsa-miR-1237-5p		blast	agggggcggggcgagcca	gcccgcgccgcccgcccc	agggggcggggcgagccagggagaggagucgcugggcaagggcugucucgcgcccgcgccgcccgcccc	B3:149160834-149160903:-
E3_43545	1.9	0.16 ± 0.03		133	130	3	0	no		bta-miR-2886		blast	ggcgccgccgcccccggc	cggggccgccggggccac	cggggccgccggggccaccgccgccgccgccgccgccgccgcccggcccgacguggcgccgccgcccccggc	E3:34838146-34838218:+
D3_35827	1.9	0.16 ± 0.03		103	103	0	0	no		hsa-miR-4467		blast	gggcggcgggcggcgcca	gcgcgggccgggccgccagc	gcgcgggccgggccgccagcgugagcgcggcggcggagagcagggcgaggcgggcggcgggcggcgcca	D3:23702747-23702816:+
A2_4734	1.9	0.16 ± 0.03		67	67	0	0	yes				blast	agcuuggagccuggagua	uuuuuggccacuucugggcugu	agcuuggagccuggaguaggaugccuggguucaaauccuauuuuuggccacuucugggcugu	A2:22290596-22290658:+
B4_20763	1.9	0.16 ± 0.03		12	12	0	0	no		hsa-miR-6815-5p		blast	gagguggcggcgguggca	ccgcggcgagcugcggagc	ccgcggcgagcugcggagcgucaggcgagguggcggcgguggca	B4:128150063-128150107:+
C1_25269	1.9	0.16 ± 0.03		23	23	0	0	no		hsa-miR-5739		blast	ccggagagggggcgggga	cccgcccuugauccccag	ccggagagggggcggggagagcgcggccccucgcccgcccuugauccccag	C1:11363299-11363350:-
B4_22104	1.9	0.16 ± 0.03		591	591	0	0	no		bta-miR-2881		blast	ggggcgggcggggcggga	gcguccuggcucucucuca	gcguccuggcucucucucaccggggcugcuuuccagacccccgggcggggcgggcggggcggga	B4:127253694-127253758:-
E1_40714	1.9	0.16 ± 0.03		62	62	0	0	no		hsa-miR-128-1-5p		blast	cggggccgggggugggguc	ccccggcugcaugaggccccggg	ccccggcugcaugaggccccggggcggggccgggggugggguc	E1:3820920-3820963:-
D4_38442	1.9	0.16 ± 0.03		111	111	0	0	yes				blast	gguggagugauuugucca	gacccagcuaccuggccuc	gguggagugauuuguccaggucacccagggucggugugauuuggacccagcuaccuggccuc	D4:90530172-90530234:+
D1_33482	1.8	0.16 ± 0.03		18	17	1	0	no		hsa-miR-3180-3p		blast	aggggcggcggcggcgggg	cagucccgcagguccaugg	cagucccgcagguccaugguggccguggucaucacgacgguggcugugacggcggcagcaggggcggcggcggcgggg	D1:109456023-109456101:-
C1_24359	1.8	0.16 ± 0.03		35	35	0	0	no		bta-miR-2373-3p		blast	ggagcccggcgggcggga	gcgcccaacguggccccac	gcgcccaacguggccccaccgccgcuucgcucgggccgcgccgcugccgccuccggagccgguggggagcccggcgggcggga	C1:166906217-166906300:+
B3_19532	1.8	0.16 ± 0.03		51	50	0	1	yes				blast	ggcugggcugagcugggca	uaacugggccgagcugaacugggcu	uaacugggccgagcugaacugggcugaacucagcugagcugaguggagcugagcugaacugggcuaggcugggcugagcugggca	B3:149312465-149312550:-
A2_4598	1.8	0.16 ± 0.03		311	311	0	0	no		hsa-miR-6781-5p		blast	ggggccggggguggggca	cucggugcgcaggcgcucu	ggggccggggguggggcacgaugcgcggcgcggauugugacgcaagcgcgcagcgugcucggugcgcaggcgcucu	A2:13744524-13744600:+
E1_40324	1.8	0.16 ± 0.03		90	90	0	0	yes				blast	ggagagggagccugagga	cucggcuccuaauuccgc	ggagagggagccugaggaucucggcuccuaauuccgc	E1:42763560-42763597:+
B2_16549	1.8	0.16 ± 0.03		1201	1201	0	0	no		hsa-miR-1237-5p		blast	ggggggcgggcgccggga	cuggccgucgugucccgu	ggggggcgggcgccgggauggcuguuggggagucggcuucggccgucuggccgucgugucccgu	B2:138531345-138531409:-
E3_43347	1.8	0.16 ± 0.03		232	232	0	0	no		bta-miR-2881		blast	ggggcgggggggggggga	ccugcccagccguguggg	ccugcccagccguguggggucccggccagucguuggacuccaggagcggucgugcgaguccccgcaggcagggacgagggggcgggggggggggga	E3:11137687-11137783:+
E2_42250	1.8	0.16 ± 0.03		662	662	0	0	no		hsa-miR-3180-3p		blast	gggggcgggcggggccga	ggugacaaggggcccccag	gggggcgggcggggccgagcugggcuucucucccgcgggaagacccguccucguggugcccagcugcggugacaaggggcccccag	E2:60127032-60127118:+
E3_43811	1.8	0.16 ± 0.03		47205	47205	0	0	no		hsa-miR-25-3p		blast	cauugcacuugucucggucugac	cggacgcugggggggcgguggg	cauugcacuugucucggucugacagugccggccccgugcugcggacgcugggggggcgguggg	E3:7351127-7351190:-
A3_7934	1.8	0.16 ± 0.03		116	116	0	0	no		hsa-miR-4467		blast	gggcggcgggccgcggga	ugggggugagcucgg	gggcggcgggccgcgggagcccggggcaucugggggugagcucgg	A3:4387325-4387370:+
B3_19229	1.8	0.16 ± 0.03		66	66	0	0	yes				blast	gaggcggcggcugcggca	cggcagcugccgccgcac	gaggcggcggcugcggcagcggcggcagcugccgccgcac	B3:124139193-124139233:-
B1_13839	1.8	0.16 ± 0.03		294	194	0	100	no		hsa-miR-3960		blast	ggcggcggcggcgguggcggcggu	aaggcggcggcggcggca	ggcggcggcggcgguggcggcgguagcugccgcagacggugguuaaagaaggcggcggcggcggca	B1:192109085-192109151:-
B2_14953	1.8	0.16 ± 0.03		45	25	20	0	yes				blast	cgcugucagugcagagcc	cucgcaguuuguggguugg	cucgcaguuuguggguuggagcccccgcaucgggcuccacgcugucagugcagagcc	B2:105297405-105297462:+
C2_29479	1.8	0.16 ± 0.03		95	95	0	0	no		hsa-miR-3960		blast	ggcggcgggcggcgcggg	cgcgccgcgcgcagcgcc	ggcggcgggcggcgcgggauuggucagcagcgcagaaggggcggguccgcgccgcgcgcagcgcc	C2:1174847-1174912:-
B1_11960	1.8	0.16 ± 0.03		35318	35318	0	0	no		hsa-miR-1237-5p		blast	ugggggcggggaggcggga	gcgcacgccgcacucggc	ugggggcggggaggcgggaacgcgcacgccgcacucggc	B1:165200377-165200416:+
B2_15428	1.8	0.16 ± 0.03		21	21	0	0	yes		hsa-miR-5584-5p		blast	gagggaaagaugaaagga	cuuacaaguucaccuuga	cuuacaaguucaccuugaguucuauucuucaguaacauugaagaacggaacagagagggaaagaugaaagga	B2:1810829-1810901:-
E3_43234	1.8	0.16 ± 0.03		5102	5102	0	0	no		hsa-miR-3960		blast	ggcggcgggcggcggggg	cgcgaagucggagccccag	ggcggcgggcggcgggggggacuuguuguucuucgcgaagucggagccccag	E3:1418172-1418224:+
C1_23818	1.8	0.16 ± 0.03		13	11	2	0	yes				blast	agggucagggagugggga	cccacccccuggccagag	agggucagggaguggggacauggcggcccggcggggucugaggaauccgccagugcaaaccaccgcccccacccccuggccagag	C1:112980600-112980685:+
B2_15060	1.8	0.16 ± 0.03		13	13	0	0	no		hsa-miR-3180-3p		blast	aggggcggcggcggcgggg	cagcgcggccgcgggucu	aggggcggcggcggcggggucaggggccgguacguagguggacgcccuugggccagcgcggccgcgggucu	B2:117476231-117476302:+
X_47673	1.8	0.16 ± 0.03		27	27	0	0	yes				blast	cggggcgcgcgcggggga	ucgagggacggcgccucgcg	ucgagggacggcgccucgcgccuguaaauaggaacgacaggccggggcgcgcgcggggga	X:35351380-35351440:+
E1_40788	1.8	0.16 ± 0.03		411	411	0	0	yes				blast	aguccgggugugggacgacgacug	cccugcguuccaccccggaccug	cccugcguuccaccccggaccugagcucuggguuccaaguccgggugugggacgacgacug	E1:10870740-10870801:-
A3_10500	1.8	0.16 ± 0.03		16	16	0	0	yes				blast	aggacucaggguggcucugugag	cacagaccauccugagccacuug	cacagaccauccugagccacuuggauuauuuuguuucaaggacucaggguggcucugugag	A3:124336523-124336584:-
D3_36828	1.8	0.16 ± 0.03		99	99	0	0	no		hsa-miR-4487		blast	ugagcuggccuggcccgcguccu	ggccugggcagggccagcugcacu	ggccugggcagggccagcugcacugcagcuauggaccgugagcuggccuggcccgcguccu	D3:19562570-19562631:-
A1_1763	1.8	0.16 ± 0.03		8	8	0	0	yes		hsa-miR-214-5p		blast	ugccugucugggaugacuuugaa	caaaguguccagcgugaagc	caaaguguccagcgugaagcacccuuuaaguaaccauuucuauuguuacucaaaaggagcugccugucugggaugacuuugaa	A1:201013791-201013874:+
A3_9434	1.8	0.16 ± 0.03		41	41	0	0	yes				blast	gguggugguggugguggcg	uuacaaccuccugcccaucua	uuacaaccuccugcccaucuaaggacaaugucucugguggugguggugguggcg	A3:12524795-12524849:-
A1_3115	1.8	0.16 ± 0.03		103	103	0	0	no		hsa-miR-4467		blast	cggcggcggcggcgacgg	ggggcugcggggcugcgggg	cggcggcggcggcgacggcggcagcgaggcgacugcuggggcugcggggcugcgggg	A1:111137407-111137464:-
E1_40533	1.8	0.16 ± 0.03		5187	5187	0	0	no		hsa-miR-3960		blast	ggcggcgggcggcgguga	cccgcggcccgccagcuccgg	cccgcggcccgccagcuccggcgcuuaacccuugcaggcgcugagcgcgggaaggcggcggcggcgggcggcgguga	E1:58921108-58921185:+
C1_24444	1.8	0.16 ± 0.03		10	10	0	0	yes		bta-miR-2322-3p		blast	cugaggaucuaggggacacaucuc	cuugugucuuauuuuuagug	cugaggaucuaggggacacaucucaaagcaaaugauuuaccuagacuugugucuuauuuuuagug	C1:174687341-174687406:+
D3_35598	1.8	0.16 ± 0.03		182	182	0	0	no		hsa-miR-1237-5p		blast	ggggggcgggcggggcgga	ggccguggucugccucucag	ggggggcgggcggggcggagaccgagaaggcucggccguggucugccucucag	D3:5673028-5673081:+
C1_22391	1.8	0.16 ± 0.03		31	31	0	0	no		hsa-miR-4505		blast	gggcuggggcggcggcgaa	cggcgcgcggggcccgg	cggcgcgcggggcccggacacccccucgggcgacggcgggccggggggccgcggggacaggagcgggcuggggcggcggcgaa	C1:1609781-1609864:+
E1_39727	1.8	0.16 ± 0.03		698	698	0	0	no		hsa-miR-6846-5p		blast	ggggggcuccggcgggga	cccgacccgggccccgcca	cccgacccgggccccgccauguccuucuuccggcggaaagguagcagaggggggcuccggcgggga	E1:10300507-10300573:+
D2_34295	1.8	0.16 ± 0.03		12	9	3	0	no		hsa-miR-3960		blast	ggcggcggcggcgccuca	cggcgucggcgucuacgcgcg	cggcgucggcgucuacgcgcgcuccaggccgaggcugugugggcuggggagggagccaggcggcggcggcgccuca	D2:64234091-64234167:+
E1_40617	1.8	0.16 ± 0.03		29	29	0	0	no		bta-miR-2454-5p		blast	gugggggcgggaggcggggg	ccuguuagccgcgcugcgcuc	ccuguuagccgcgcugcgcucuucagucuuggggugggggcgggaggcggggg	E1:62576420-62576473:+
A3_9904	1.8	0.16 ± 0.03		150	150	0	0	no		hsa-miR-1237-5p		blast	ggggggcgggcggggccgc	cgccgagcagcgcagaaccag	cgccgagcagcgcagaaccaggccggggggcgggcggggccgc	A3:61248532-61248575:-
B4_21105	1.8	0.16 ± 0.03		813	813	0	0	no		hsa-miR-328-5p		blast	gggggggcggcggcggcga	gaccccccgaccccccgu	gggggggcggcggcggcgagaggcagacgagcucggggccgagagccgggccccgaacagcggcgccccgaccccccgaccccccgu	B4:12669053-12669140:-
A2_4304	1.8	0.16 ± 0.03		22	22	0	0	no		hsa-miR-11400		blast	gcggcugugggccugcgagc	cuuaggugcccgcguucagccgccu	gcggcugugggccugcgagccgguggggcccuccccugccucugccuuaggugcccgcguucagccgccu	A2:513494-513564:+
B3_18248	1.8	0.16 ± 0.03		95	93	2	0	no		hsa-miR-328-5p		blast	gggggggcugggggccgg	ggcuacccugaccccucauc	ggcuacccugaccccucaucccgcuacgacgccaucugcuacacagguggggcuggggggggggggggcugggggccgg	B3:6906214-6906293:-
B3_18535	1.8	0.16 ± 0.03		122	122	0	0	no		hsa-miR-3960		blast	ggcggcgggcgguggggca	cccaggcggacgcgcggc	cccaggcggacgcgcggcgggcggcgggcgguggggca	B3:42343980-42344018:-
C1_24335	1.7	0.16 ± 0.03		18	18	0	0	yes				blast	ugcaggucaaaagggcugugaggca	ccuguugcugcccccugcagu	ccuguugcugcccccugcaguccaccugcaaagguaucagucccaggaaggugcaggucaaaagggcugugaggca	C1:164522173-164522249:+
E2_42838	1.7	0.16 ± 0.03		8800	8800	0	0	no		hsa-miR-3960		blast	ggcggcgggcggcgguga	aagucuccggcugaccc	aagucuccggcugacccugaaguguccggccuggcugcgggggcggcgggcggcgguga	E2:36726949-36727008:-
A2_4358	1.7	0.16 ± 0.03		85	85	0	0	no		bta-miR-2881		blast	agggcggggccggggcca	gcuccucugccccacaggacugc	agggcggggccggggccagggccaggcucaggcuccccaucgcgcuccucugccccacaggacugc	A2:2599349-2599415:+
F2_47043	1.7	0.16 ± 0.03		19	19	0	0	no		hsa-miR-762		blast	ggggcuggaggcggggca	cccuuccucuucgccguccu	ggggcuggaggcggggcaguugggggucgggaggagggcagccgcacaccugccuugcccuuccucuucgccguccu	F2:64213713-64213790:-
X_49338	1.7	0.16 ± 0.03		62	62	0	0	no		hsa-miR-4505		blast	cggcuggggggcgggcgga	cacccguguacgugcgucguc	cacccguguacgugcgucgucccggccgggcucggccgacaaguagagggcggcuggggggcgggcgga	X:128864950-128865019:-
E2_42409	1.7	0.16 ± 0.03		1049	1049	0	0	no		hsa-miR-328-5p		blast	cggggggccgggggcgga	cgcggcugggaucuuccggg	cggggggccgggggcggagugucgccugcaggggcggcgugcgcggcugggaucuuccggg	E2:1667308-1667369:-
B1_13991	1.7	0.16 ± 0.03		205	205	0	0	no		bta-miR-2454-5p		blast	gugggggcgggguggcggca	cugcugaggcuccgcgccuggcgc	gugggggcgggguggcggcagguagcgcccgcugcugaggcuccgcgccuggcgc	B1:206954463-206954518:-
A2_5449	1.7	0.16 ± 0.03		845	845	0	0	yes				blast	aggggcaccugaguggua	ccacccaggcgccccagu	ccacccaggcgccccaguaacaaggcauuuaaaaaugcuaaggggaggggcaccugaguggua	A2:105246055-105246118:+
A2_5543	1.7	0.16 ± 0.03		260	260	0	0	yes		hsa-miR-6085		blast	aaggggcuccuggggggca	ccccucuccugcucacucau	ccccucuccugcucacucauuuucuguuucucucucaaaauaaauaaauauuuuuaaaaauuaacucaaggggcuccuggggggca	A2:117244743-117244829:+
X_48494	1.7	0.16 ± 0.03		11	11	0	0	no		cfa-miR-8811		blast	ccgucgucgucgaggcgcguucuc	gagcgcgccccgcaacgacuggcu	gagcgcgccccgcaacgacuggcuccccacgggccgccgccgccgucgucgucgaggcgcguucuc	X:13279033-13279099:-
A1_3330	1.7	0.16 ± 0.03		864	861	0	3	no		hsa-miR-128-1-5p		blast	gggggccggcggcggcggc	cggcggcggcugcggcggg	cggcggcggcugcggcgggggacggcggggggcggugggcccggggccuugcggggagggggccggcggcggcggc	A1:135261426-135261502:-
E1_40323	1.7	0.16 ± 0.03		90	90	0	0	yes				blast	ggagagggagccugagga	cucggcuccuaauuccgc	ggagagggagccugaggaucucggcuccuaauuccgc	E1:42763560-42763597:+
E3_43348	1.7	0.16 ± 0.03		232	232	0	0	no		bta-miR-2881		blast	ggggcgggggggggggga	cccaucccucugggcccag	ggggcggggggggggggacgcacaggaguugagcaacguccccaucccucugggcccag	E3:11137765-11137824:+
C2_30847	1.7	0.16 ± 0.03		313	313	0	0	no		hsa-miR-6805-5p		blast	gagggggcggggaggcggca	cagccgagucccgcgagugagc	gagggggcggggaggcggcacggaaaaguaaagugacagccgagucccgcgagugagc	C2:141955597-141955655:-
A3_8844	1.7	0.16 ± 0.03		188	188	0	0	no		hsa-miR-1226-5p		blast	cugagggcugggccugga	gaggccuggggcuccaagga	cugagggcugggccuggaacuaaggggauggagaggccuggggcuccaagga	A3:107423189-107423241:+
B3_17711	1.7	0.16 ± 0.03		359	359	0	0	no		hsa-miR-6777-5p		blast	ccggggagcccggcgggg	ccccugcugcccgguc	ccccugcugcccggucccauuuguugccgaguccugcucggagcggcggcggcgagcggagcuccggggagcccggcgggg	B3:105543260-105543341:+
D1_33593	1.7	0.16 ± 0.03		31	30	1	0	no		hsa-miR-328-5p		blast	aggggggcuccgggggca	ggccuaccaccuccugc	aggggggcuccgggggcaggaugccugaguggcaccugggccuaccaccuccugc	D1:114169361-114169416:-
F1_44945	1.7	0.16 ± 0.03		207	207	0	0	no		hsa-miR-3180-3p		blast	cggggcgggcggggggca	ccaccuggcucggccccagc	ccaccuggcucggccccagccaguuuccugugcuucacucaacacuccucagucgggacgcagggaaggacggggcgggcggggggca	F1:66787142-66787230:+
E1_40674	1.7	0.16 ± 0.03		165	165	0	0	yes				blast	gguggcgguggcgguggua	ucacugccaccugcauccu	ucacugccaccugcauccuguauggcccucaugggacccaaguccuauccauuuuccuugguggcgguggcgguggua	E1:2060360-2060438:-
B4_20794	1.7	0.16 ± 0.03		12	12	0	0	yes				blast	agggacgcugggagggga	cccgcccagucucccgcc	agggacgcugggaggggaacgaggcuggcgugucucucccggaccuguccccgcccagucucccgcc	B4:131915528-131915595:+
D3_36712	1.7	0.16 ± 0.03		810	810	0	0	no		hsa-miR-328-5p		blast	gggggggcggcggcggcga	gccuccgcguccuccugc	gccuccgcguccuccugcuccccgggccccccgccuccucgggggggcggcggcggcga	D3:8729838-8729897:-
E3_43646	1.7	0.16 ± 0.03		17	17	0	0	no		hsa-miR-6752-5p		blast	cgggggugggagcugggcc	ccuggucgugcccaagcu	cgggggugggagcugggccaguggccuggucgugcccaagcu	E3:42728870-42728912:+
B1_12304	1.7	0.16 ± 0.03		39	39	0	0	no		hsa-miR-2277-5p		blast	ggcgcgggcccgggggga	ggucgggggacgugucac	ggcgcgggcccggggggauuuucgcggcgagaggaggccgcgggucgggggacgugucac	B1:205530541-205530601:+
F1_44946	1.7	0.16 ± 0.03		207	207	0	0	no		hsa-miR-3180-3p		blast	cggggcgggcggggggca	agcccuggcugccguc	cggggcgggcggggggcaaggagcccuggcugccguc	F1:66787212-66787249:+
B4_20156	1.7	0.16 ± 0.03		2770	2770	0	0	no		bta-miR-2454-5p		blast	gugggggcggggaggcga	gcgggcacccccgcgg	gugggggcggggaggcgagcgcgcagagcuggcgggcacccccgcgg	B4:63055394-63055441:+
A1_1071	1.7	0.16 ± 0.03		5	5	0	0	yes		hsa-miR-3189-3p		blast	gccuuggggccugauguucuugg	cugagcuagaaccucagagcau	cugagcuagaaccucagagcauugcugccuuggggccugauguucuugg	A1:118957066-118957115:+
F2_47250	1.7	0.16 ± 0.03		127	127	0	0	yes				blast	gggcacccggggggccca	agccacccaggugcccca	agccacccaggugccccagaucuguguuuucauguguaaaaauuacugggggcacccggggggccca	F2:82459481-82459548:-
D1_32364	1.7	0.16 ± 0.03		35	35	0	0	yes				blast	ggugucgggggggcgggg	cuuccuacccggcacuga	ggugucgggggggcggggggagguugacauagcccccuuccuacccggcacuga	D1:113014862-113014916:+
B4_21050	1.7	0.16 ± 0.03		815	815	0	0	yes				blast	ggggguuccuggguggca	ccagccaggugccccugu	ccagccaggugccccugucuuaaaauucuugaugcuuggaggggguuccuggguggca	B4:6839897-6839955:-
C2_30560	1.7	0.16 ± 0.03		1989	1989	0	0	yes				blast	uggggcaccugaauggca	ccacccaggcaccccucaugua	ccacccaggcaccccucauguacauguacauuguuuuaaaugugaaggaguauggggcaccugaauggca	C2:115548345-115548415:-
E1_41455	1.7	0.16 ± 0.03		18	18	0	0	yes				blast	gggagcccggcgggccca	gggacggggcggggccgcgg	gggagcccggcgggcccaggggacagaaauggggacggggcggggccgcgg	E1:60804967-60805018:-
B2_16160	1.7	0.16 ± 0.03		127	127	0	0	no		hsa-miR-3960		blast	ggcggcggggccccggcg	ccuggacucggccagugcc	ccuggacucggccagugccggcgcgcaucuagggcucgggauggggcgggggcggcggggccccggcg	B2:91747628-91747696:-
C2_28436	1.7	0.16 ± 0.03		47074	47074	0	0	no		hsa-miR-1237-5p		blast	ugggggcggggaggcgga	ggcccuccgcccacgug	ugggggcggggaggcggaguggugcgcggccaucucugugcggggcggcccuccgcccacgug	C2:65672929-65672992:+
A3_9943	1.7	0.16 ± 0.03		347	347	0	0	yes				blast	gggauccugggaagagca	cccuucgcaguuuccug	gggauccugggaagagcagaccuacagagauuaguguuguggacgucaggguggucugacccuucgcaguuuccug	A3:64906186-64906262:-
E3_43435	1.7	0.16 ± 0.03		15	8	4	3	no		hsa-miR-4707-5p		blast	cccccggccccggccgccg	gccgcggccgccgccgca	gccgcggccgccgccgcagcugccgccgccgccgccgccgucgccgcugcgcccccggccccggccgccg	E3:21239165-21239235:+
A1_3170	1.7	0.16 ± 0.03		419	419	0	0	no		hsa-miR-3960		blast	ggcggcggcggcggcgguggcggu	agccagcaccaguccucguacgggccca	agccagcaccaguccucguacgggcccaugaagggcggcggcggcggcgguggcggu	A1:116394751-116394808:-
A2_6450	1.7	0.16 ± 0.03		81	81	0	0	no		hsa-miR-1915-3p		blast	ucccagggcuguggggca	cccugucucaggcca	cccugucucaggccaggccagaugugugcuugucccagggcuguggggca	A2:19201615-19201665:-
E1_40565	1.7	0.16 ± 0.03		54	54	0	0	no		hsa-miR-3180-3p		blast	uggggcgggaagcgggga	caccgugugcgcucuguu	caccgugugcgcucuguugucacguggugauggcugcuggggcgggaagcgggga	E1:60512127-60512182:+
A1_2927	1.7	0.16 ± 0.03		127	127	0	0	no		hsa-miR-6805-5p		blast	gagggggcgggguggggua	cucgagacaguggcccccgcgu	gagggggcggggugggguauuagcgcccgggaucccgcccgugcggcucgagacaguggcccccgcgu	A1:92677865-92677933:-
D4_39240	1.7	0.16 ± 0.03		94	94	0	0	no		hsa-miR-128-1-5p		blast	cggggccgggggugggga	cccgcugcugccagccucacc	cccgcugcugccagccucaccuaucacggggccgggggugggga	D4:75578375-75578419:-
B1_12792	1.7	0.16 ± 0.03		35	35	0	0	no		hsa-miR-6752-5p		blast	cggggguggcggcgggga	cccacaccacucugacu	cccacaccacucugacugcaagaacggcggcggcggggguggcggcgggga	B1:47037592-47037643:-
B4_21429	1.7	0.16 ± 0.03		94	94	0	0	yes				blast	gggugucuguguggguacacgug	cgugcacgcacacagccacguac	gggugucuguguggguacacguguauauauguauacgugcacgcacacagccacguac	B4:41171762-41171820:-
C1_27610	1.7	0.16 ± 0.03		50	50	0	0	no		hsa-miR-4505		blast	gggcuggggggcgggcggg	cguccgcagcccuccccu	cguccgcagcccuccccugaagggagacaggcuuucuugacgcccuaaggggcuggggggcgggcggg	C1:215347425-215347493:-
F1_45010	1.7	0.16 ± 0.03		44	44	0	0	no		bta-miR-2899		blast	cggcgggcggcgggggcc	ggggagccgccccgga	cggcgggcggcgggggccugugaccggggagccgccccgga	F1:69632377-69632418:+
E3_43694	1.6	0.16 ± 0.03		781	781	0	0	no		bta-miR-2881		blast	ggggcgggcggggccggg	cggcaccgacucacgccgc	ggggcgggcggggccggggguuaccggcaccgacucacgccgc	E3:44472290-44472333:+
F2_47044	1.6	0.16 ± 0.03		19	19	0	0	no		hsa-miR-762		blast	ggggcuggaggcggggca	ccaccucugcagggcugcuucug	ccaccucugcagggcugcuucugacaccguggggggcuggaggcggggca	F2:64213772-64213822:-
A1_2433	1.6	0.16 ± 0.03		31	31	0	0	yes		hsa-miR-520g-5p		blast	ucuagaggaaguaaaagu	ugugccuuuuucuuagagc	ucuagaggaaguaaaaguauauuaguucuucagauaguuaacaucugaagauuugugccuuuuucuuagagc	A1:29270308-29270380:-
B2_15723	1.6	0.16 ± 0.03		29	29	0	0	yes				blast	uugacugggcuccugcugaaucua	cuaccuguaauggagucucccaguccagg	uugacugggcuccugcugaaucuacagauccuuuuggggaggaucgguacuaccuguaauggagucucccaguccagg	B2:35524128-35524206:-
A2_6883	1.6	0.16 ± 0.03		53	53	0	0	no		hsa-miR-503-5p		blast	gagcagcguggggugagcgggc	ccgcucuccucucgcugcugug	gagcagcguggggugagcgggccgcuggcccccccccccccccccgcucuccucucgcugcugug	A2:62615925-62615990:-
F1_45675	1.6	0.16 ± 0.03		56	56	0	0	yes				blast	gucagauacgucagagaaaacucca	gagaagcuggccugucuaccu	gucagauacgucagagaaaacuccagauugggaagagcuugaucagccccucugagagcucuccugagcuggagaagcuggccugucuaccu	F1:63730565-63730657:-
B4_19646	1.6	0.16 ± 0.03		20	20	0	0	no		hsa-miR-4505		blast	uggcugggggugaaagga	cucaggcccuuggaggg	uggcugggggugaaaggagaggcugggggcucaugguguuuaagcuuuauggcccaccgcuugcucaggcccuuggaggg	B4:11525859-11525939:+
B3_18585	1.6	0.16 ± 0.03		24	24	0	0	no		hsa-miR-4467		blast	gggcggcggccgccggga	ccgccggcucuccuca	gggcggcggccgccgggaggagccucuuggacuccguuucucccgccggcucuccuca	B3:48064974-48065032:-
E3_43992	1.6	0.16 ± 0.03		574	574	0	0	no		hsa-miR-328-5p		blast	gggggggcggggcggacuc	gugagccccggugggccug	gugagccccggugggccugcgugccuuuuggggggggggggggggcggggcggacuc	E3:23481343-23481400:-
A1_3374	1.6	0.16 ± 0.03		2102	2102	0	0	no		hsa-miR-608		blast	cggggugggggcggggaa	cccggccucuagaccugguc	cccggccucuagaccugguccuccgaccguugcgggaggcggggugggggcggggaa	A1:138252757-138252814:-
E1_40359	1.6	0.16 ± 0.03		201	201	0	0	no		hsa-miR-3180-3p		blast	uggggcggggaggcggga	ccugcuugcuuccccccccuac	ccugcuugcuuccccccccuacacgugccacuuugcagagaccucccuggggcggggaggcggga	E1:45132787-45132852:+
A3_9275	1.6	0.16 ± 0.03		103	103	0	0	no		hsa-miR-3180-3p		blast	gggggcggcgggggagga	uggugcugccggccacguc	gggggcggcgggggaggagucccuggggguguggugcugccggccacguc	A3:1442978-1443028:-
B2_15059	1.6	0.16 ± 0.03		13	13	0	0	no		hsa-miR-3180-3p		blast	aggggcggcggcggcgggg	cuucgcuccggaccuga	cuucgcuccggaccugagaggggcggcggcggcgggg	B2:117476213-117476250:+
E2_43112	1.6	0.16 ± 0.03		6933	6933	0	0	no		hsa-miR-1237-5p		blast	ugggggcggggaggcuggga	ccaggcucccccucccccagu	ccaggcucccccucccccaguccgugagaggcccgauggcagcgccgugggggcggggaggcuggga	E2:60304959-60305026:-
F2_45947	1.6	0.16 ± 0.03		92	92	0	0	no		bta-miR-2886		blast	ggcgccgccgccccggga	ccgggcauggaccuguccc	ccgggcauggaccugucccuggcgccgccgccccggga	F2:17324716-17324754:+
E2_42342	1.6	0.16 ± 0.03		94	94	0	0	no		hsa-miR-92b-5p		blast	ugggacggggggagggga	cccucuuucuggcugug	ugggacggggggaggggagcugacaacguccccucuuucuggcugug	E2:63636179-63636226:+
A3_10717	1.6	0.16 ± 0.03		503	503	0	0	no		hsa-miR-3180-3p		blast	gggggcggggaggcggggua	agcagccuccuaaaccggcccucg	gggggcggggaggcgggguauagcagccuccuaaaccggcccucg	A3:142407305-142407350:-
D2_34600	1.6	0.16 ± 0.03		29	29	0	0	no		hsa-miR-4294		blast	uggagucuggcccuggggagggagg	ccccccugaggcccagugagaagu	uggagucuggcccuggggagggaggcguggcucuggccauucccccccugaggcccagugagaagu	D2:89838056-89838122:+
E3_44186	1.6	0.16 ± 0.03		30	30	0	0	yes				blast	cccgcccucccuccccca	agggcugagggcaauggga	agggcugagggcaaugggaugagggacuuaguggacaggaggucuuugucaugcuuccccaccuccccgcccucccuccccca	E3:40028028-40028111:-
D2_34579	1.6	0.16 ± 0.03		38	38	0	0	no		hsa-miR-4505		blast	gggcuggggcgcggggca	cucuggggcgcccac	cucuggggcgcccacuggggcuggggcgcggggca	D2:89193314-89193349:+
E2_42914	1.6	0.16 ± 0.03		74	74	0	0	yes				blast	aagagccugaugugggga	cccaaucaggcucugaa	cccaaucaggcucugaacugucagugaagagccugaugugggga	E2:45558705-45558749:-
E2_43118	1.6	0.16 ± 0.03		3408	3408	0	0	no		hsa-miR-1237-5p		blast	ugggggcggggaggcgca	ggccacucgccgcccaucagc	ggccacucgccgcccaucagcgcggccgcgggcccgggagggcugggggcggggaggcgca	E2:60541443-60541504:-
C1_23445	1.6	0.16 ± 0.03		13	13	0	0	no		bta-miR-2436-3p		blast	cccgcccgggcccgccca	ggcggacccgagcgcaggcg	ggcggacccgagcgcaggcgaccgggcuccccgccuuccccggccuccccgcccccagcccgcccgggcccgccca	C1:79290525-79290601:+
D3_36587	1.6	0.16 ± 0.03		28	28	0	0	no		bta-miR-2419-3p		blast	gaggcggggcggggggga	uuccccguggugccucuu	gaggcggggcgggggggagccacauccacgacagcgaggaggcaugaggaaacuuccccguggugccucuu	D3:380815-380886:-
B4_21754	1.6	0.16 ± 0.03		20	20	0	0	no		hsa-miR-4707-5p		blast	cccccggccccggcccca	cggccgugugaccgcgggcc	cggccgugugaccgcgggccccgccccgcccccugcucccuuucccggcuucccgcggcccccggccccggcccca	B4:81480775-81480851:-
B3_17834	1.6	0.16 ± 0.03		26	26	0	0	no		bta-miR-12010		blast	gggaggcugaggcaggaa	ccgucuggggucccucucuc	gggaggcugaggcaggaagcguagcuccgucuggggucccucucuc	B3:117360116-117360162:+
A3_7870	1.6	0.16 ± 0.03		14	14	0	0	no		hsa-miR-608		blast	cgggguggggccggggggg	uucugggcgggguccuggu	cgggguggggccgggggggggggggggggggcugggccggguucugggcgggguccuggu	A3:778325-778385:+
D1_33390	1.6	0.16 ± 0.03		2384	2384	0	0	yes		hsa-miR-6730-5p		blast	ggaaaggugaaaagaacu	uucuugaccccuuauuug	uucuugaccccuuauuugacgccuugguaguuuauuaccaaggagaaaggaaaggugaaaagaacu	D1:104824607-104824673:-
E2_41602	1.6	0.16 ± 0.03		75	75	0	0	no		hsa-miR-4447		blast	ggugggggcggggaggcug	ggcuuuggcaucuucucacccc	ggugggggcggggaggcuguucgcguuaaggaugggcuuuggcaucuucucacccc	E2:3395134-3395190:+
F1_44948	1.6	0.16 ± 0.03		26	26	0	0	no		bta-miR-2899		blast	cggcgggcggggccgggg	cuggcugcguccagggcu	cggcgggcggggccggggugccggggaagacuggcugcguccagggcu	F1:66809450-66809498:+
D1_32410	1.6	0.16 ± 0.03		19	19	0	0	no		hsa-miR-4731-5p		blast	ggcuggggcuggggugca	cuccccacagccuccaccag	ggcuggggcuggggugcaaggcaggcuccccacagccuccaccag	D1:115392199-115392244:+
D3_37098	1.6	0.16 ± 0.03		95	95	0	0	yes				blast	ugggggggcgggcgggga	ccuguccugcucuacccauu	ccuguccugcucuacccauuuuuuugggggggcgggcgggga	D3:45397618-45397660:-
E1_40682	1.6	0.16 ± 0.03		101	51	0	50	no		hsa-miR-324-5p		blast	cgcauccccuagggcauuggugug	acugccccaggugcugcugggg	cgcauccccuagggcauuggugugaagcuggagacccacugccccaggugcugcugggg	E1:2185917-2185976:-
D1_32991	1.6	0.16 ± 0.03		44	44	0	0	no		hsa-miR-7109-5p		blast	gugggggggcggggcgga	ugccaagcucuccagccu	gugggggggcggggcggaggcagacagaucaagaccugcaugaucccagcccugccaagcucuccagccu	D1:58029617-58029687:-
B3_16766	1.6	0.16 ± 0.03		31	31	0	0	no		bta-miR-2899		blast	aggcgggcggggccggga	cgcggaaacccuccccuugg	aggcgggcggggccgggaguugauaagaccccgcggaaacccuccccuugg	B3:2040600-2040651:+
B3_18089	1.6	0.16 ± 0.03		58	58	0	0	no		hsa-miR-4467		blast	gggcggcgggcgguggga	cgcugacgcaccgccgggugcug	cgcugacgcaccgccgggugcuggcguccugacaggaggcgggggcggcgggcgguggga	B3:145664429-145664489:+
A3_10130	1.6	0.16 ± 0.03		941	941	0	0	yes				blast	cuccccccucccggccca	ggccagcagggggcgagcg	ggccagcagggggcgagcggaaacaguccccuccccccucccggccca	A3:85210456-85210504:-
E1_40681	1.6	0.16 ± 0.03		50	50	0	0	no		hsa-miR-1913		blast	acugccccaggugcugcugggg	cggggcccuggggagcgc	acugccccaggugcugcugggggucgugguccgaccgacgacggggaagaaggccccggggcccuggggagcgc	E1:2185865-2185939:-
F1_45795	1.6	0.16 ± 0.03		291	291	0	0	no		hsa-miR-1237-5p		blast	ugggggcggggagccgga	cagaccccugcacccagc	ugggggcggggagccggaggggcagagaggagcucucucuccagaccccugcacccagc	F1:69779621-69779680:-
F2_46358	1.6	0.16 ± 0.03		681	681	0	0	no		hsa-miR-6846-5p		blast	ggggggcuccggcgggga	cugcgccggcugagcccuacuu	ggggggcuccggcggggagcguccucgcccuccugcgccggcugagcccuacuu	F2:70372519-70372573:+
C1_22647	1.5	0.16 ± 0.03		563	563	0	0	no		hsa-miR-4450		blast	gggggauuagcucagcugggc	ccggccugggccuguuugugu	ccggccugggccuguuuguguuggccucgccaggcgggggauuagcucagcugggc	C1:16316979-16317035:+
D2_33946	1.5	0.16 ± 0.03		47	47	0	0	no		hsa-miR-3178		blast	ggggcgcggagaggggca	ccgccgcuccgucgcccugc	ggggcgcggagaggggcagcugccgccgccgccgccgcuccgucgcccugc	D2:26769524-26769575:+
C1_26510	1.5	0.16 ± 0.03		113	110	3	0	no		bta-miR-2302		blast	ggagcgggcgggcgggca	cugggcucggacgcagccg	cugggcucggacgcagccgugcagggcucggcgggaggaggaggaaggagggagggagcgggcgggcgggca	C1:106110555-106110627:-
E1_40689	1.5	0.16 ± 0.03		47	47	0	0	no		bta-miR-2454-5p		blast	gugggggcggggccggga	cuguggcuggcuccgugcaa	gugggggcggggccgggagcagggcugggagacaggcuguggcuguggcuggcuccgugcaa	E1:2364285-2364347:-
F1_45088	1.5	0.16 ± 0.03		14	14	0	0	no		hsa-miR-762		blast	cgggcuggggcuggggca	uccggggcccuuuguc	uccggggcccuuuguccccuccaggugacuuacgacccgccccugggacgggcuggggcuggggca	F1:3992845-3992911:-
B3_16771	1.5	0.16 ± 0.03		324	324	0	0	yes				blast	ggagagguggaugaguga	acuguccuuuucua	acuguccuuuucuagaaggugcccacgaaggcuucugugaggaagugacaugugggcagggaccugggagagguggaugaguga	B3:2297390-2297474:+
D1_32237	1.5	0.16 ± 0.03		12	12	0	0	yes				blast	agcugggcugagcuggga	ugagcuccugucacucu	ugagcuccugucacucucugggcacagcugaagaaaccugacccaggagcugggcugagcuggga	D1:108653461-108653526:+
E1_40712	1.5	0.16 ± 0.03		698	698	0	0	yes				blast	gugggacggggggaggga	cccaguuuguuccucuu	cccaguuuguuccucuucuguccagggaaggucgugggacggggggaggga	E1:3620357-3620408:-
E2_42558	1.5	0.16 ± 0.03		296	292	0	4	no		hsa-miR-1913		blast	ucugccccuuguuuccuuccagca	uucuggaagggaagggggaagaggc	uucuggaagggaagggggaagaggcuccgccccugaccucugccccuuguuuccuuccagca	E2:11281334-11281396:-
A1_2936	1.5	0.16 ± 0.03		53	47	6	0	yes				blast	ugcugacaguguggagccu	gcuucaguugguugagcauc	gcuucaguugguugagcaucgguuucagcucaggucauggucucagaguuuucuggguuugagccccgaaucugaucuggcucugugcugacaguguggagccu	A1:93986822-93986926:-
X_49272	1.5	0.16 ± 0.03		4	4	0	0	yes		hsa-miR-5682		blast	uuagcaccugacuggguagagc	ccugccccggaaggugcuagua	ccugccccggaaggugcuaguagaguacaacagguacuauuagcaccugacuggguagagc	X:122049432-122049493:-
X_49337	1.5	0.16 ± 0.03		62	62	0	0	no		hsa-miR-4505		blast	cggcuggggggcgggcgga	cggccaacuccccgucuguc	cggcuggggggcgggcggagcuggaggucacggccaacuccccgucuguc	X:128864919-128864969:-
A3_9950	1.5	0.16 ± 0.03		106	106	0	0	yes				blast	auggccugagugugagcaua	uggucacaucaggccaggg	auggccugagugugagcauacguggucacaucaggccaggg	A3:65241034-65241075:-
D1_32600	1.5	0.16 ± 0.03		90	90	0	0	no		hsa-miR-1237-5p		blast	ggggggcggggaggcgga	cgccauguucgccccguga	cgccauguucgccccgugaagugaagcagcgagagggagaggcgacaacacaggggggcggggaggcgga	D1:16019928-16019998:-
B1_11109	1.5	0.16 ± 0.03		2526	2526	0	0	no		hsa-miR-608		blast	cggggugggggcggggagu	uccuucggcugucccaccccagcu	uccuucggcugucccaccccagcucucccagcgugugggcucuuugcggcgggcgugcggggugggggcggggagu	B1:46866431-46866507:+
B2_16613	1.5	0.16 ± 0.03		23	23	0	0	no		hsa-miR-4486		blast	acugggcgcuggugacguggc	cagcuccuagccuucccgugucc	acugggcgcuggugacguggcaagugccugccagcuccuagccuucccgugucc	B2:145906235-145906289:-
D1_31715	1.5	0.16 ± 0.03		15	15	0	0	no		hsa-miR-4779		blast	gaggagggggcgccugga	gaccccuccuaau	gaccccuccuaauccggagcaagugucugugccagguaacagagaaggaggcucagagaggagggggcgccugga	D1:58615060-58615135:+
B2_14919	1.5	0.16 ± 0.03		19	19	0	0	no		hsa-miR-6514-3p		blast	augccuguuugagugucaua	uuuagcuggaacagcaugu	uuuagcuggaacagcaugugcaaaugccuguuugagugucaua	B2:100262466-100262509:+
B4_22330	1.5	0.16 ± 0.03		186	186	0	0	no		hsa-miR-939-5p		blast	uggggagccuggguggaa	gcacccccgucccugga	gcacccccgucccuggaaggggagagagaaacuggcccgacuggggagccuggguggaa	B4:143095399-143095458:-
A2_6103	1.5	0.16 ± 0.03		205	205	0	0	no		hsa-miR-1237-5p		blast	ugggggcggggaggcgcgca	ccccucccaacgcccgga	ugggggcggggaggcgcgcagagucaggggcuguccagagcccccgacaccccucccaacgcccgga	A2:921487-921554:-
D2_35210	1.5	0.16 ± 0.03		20	20	0	0	no		hsa-miR-8075		blast	agcugauggcucggagca	cucgcgguccgugaguucg	cucgcgguccgugaguucgagccccgcguagggcucugagcugauggcucggagca	D2:63782385-63782441:-
A2_6884	1.5	0.16 ± 0.03		53	53	0	0	no		hsa-miR-503-5p		blast	gagcagcguggggugagcgggc	ucccagccccgcaucucca	ucccagccccgcaucuccagacuguuccggagcagcguggggugagcgggc	A2:62615968-62616019:-
C2_29558	1.5	0.16 ± 0.03		173	173	0	0	no		hsa-miR-342-5p		blast	aggggugcguggguggga	ccgcauuugucucccuau	ccgcauuugucucccuauucacgucacggcagcauggggugugacggcgugaugcaggggugcguggguggga	C2:6749930-6750003:-
D4_38352	1.5	0.16 ± 0.03		51	51	0	0	yes				blast	ccugaggacuaggaaaacucccua	gggaggucacaggcuuuggaguagag	ccugaggacuaggaaaacucccuagauggggaggucacaggcuuuggaguagag	D4:83435900-83435954:+
E1_40333	1.5	0.16 ± 0.03		1363	1363	0	0	yes				blast	ggugggcuguguggggga	ccccgugcuggcaggcucca	ccccgugcuggcaggcuccagggggccugugguuuuacaucugcugggugggcuguguggggga	E1:43289479-43289543:+
B1_12821	1.5	0.16 ± 0.03		434	434	0	0	no		hsa-miR-608		blast	gggggugggggcggggga	cccuccaucacucugca	gggggugggggcgggggagguacacuacaggcaggggcagaagacgcaggcagguggugccgacccuccaucacucugca	B1:50907491-50907571:-
E3_43688	1.5	0.16 ± 0.03		40	40	0	0	no		hsa-miR-7109-5p		blast	gugggggggcggggcgga	caccgggugucgucggcu	gugggggggcggggcggagcgccuugcuggguagugggguuuccacguacggugcgccaccgggugucgucggcu	E3:44236077-44236152:+
A3_8145	1.5	0.16 ± 0.03		88	88	0	0	yes				blast	ggcggugguggugguggca	aggcuaagcugguguccc	aggcuaagcuggugucccaguuucccugccugggacucagguuugaagccgggggcgggggggggggggcggugguggugguggca	A3:21601672-21601758:+
B3_19131	1.5	0.16 ± 0.03		10	9	0	1	no				blast	ccaggagggcuaucugagcagcuc	uggcucagauucccccaccuugg	ccaggagggcuaucugagcagcuccagcagcagccacaguggcucagauucccccaccuugg	B3:116832326-116832388:-
E1_41374	1.5	0.16 ± 0.03		156	156	0	0	no		hsa-miR-2277-5p		blast	cgcgcgggggggcgggga	ccccccaccaggaagggag	ccccccaccaggaagggaguccagaaaugcugcugcaggcucuucccucggcaggugaggcucgcgcgggggggcgggga	E1:55508195-55508275:-
A1_2147	1.5	0.16 ± 0.03		10141	10141	0	0	no		hsa-miR-4707-5p		blast	cccccggccccggccgca	cagcgaggucaggggugga	cagcgaggucagggguggaggagacacugagggccccccagggcuccccccccggccccggccgca	A1:240420900-240420966:+
A1_3877	1.5	0.16 ± 0.03		33	33	0	0	yes				blast	acccccgcguugggcucca	gagccugcuugggguuu	acccccgcguugggcuccacgcugauggugcggagccugcuugggguuu	A1:200034778-200034827:-
C1_22762	1.5	0.16 ± 0.03		30	30	0	0	yes				blast	ugggggcagggaggcgguga	acccagccacccacucccuuccgcc	ugggggcagggaggcggugauacucacacccagccacccacucccuuccgcc	C1:23209303-23209355:+
B2_15667	1.5	0.16 ± 0.03		58	58	0	0	no		bta-miR-2302		blast	ggagcgggcgggcggggc	cccagccgcgcgcaggcuccuc	ggagcgggcgggcggggccggcacgcgggcacacucacugacacgcgcacacccccagccgcgcgcaggcuccuc	B2:27677016-27677091:-
B4_21835	1.5	0.16 ± 0.03		8791	8791	0	0	no		hsa-miR-658		blast	ggcggagggcggcgggga	ccugcgcccacacccugagcccu	ggcggagggcggcggggaaccaggacuggacccuaggcaaccugcgcccacacccugagcccu	B4:90491199-90491262:-
B3_18287	1.5	0.16 ± 0.03		7	5	2	0	yes		hsa-miR-4679		blast	ucugugaugcuccucaaa	ccagaagcaucacaacgc	ucugugaugcuccucaaagcugucuccuggcugcaucucugacuugguccucguccuccugacagcuugccagaagcaucacaacgc	B3:11098081-11098168:-
F2_46799	1.5	0.16 ± 0.03		237	235	0	2	yes				blast	aggggcaccuggcuggga	uuaaguguccaauucuug	aggggcaccuggcugggagagucaguuaaguguccaauucuug	F2:37016172-37016215:-
D4_38487	1.5	0.16 ± 0.03		64	64	0	0	no		hsa-miR-6840-5p		blast	ccccccggccccgcggga	cccggguucgggacuug	cccggguucgggacuugcugccccccccggccccgcggga	D4:92954416-92954456:+
B3_19531	1.5	0.16 ± 0.03		50	50	0	0	yes				blast	ggcugggcugagcugggca	acuaggcugaacugggcuga	ggcugggcugagcugggcaagacuaugcugaacuaggcugaacugggcuga	B3:149312433-149312484:-
C1_22889	1.5	0.16 ± 0.03		25	25	0	0	yes				blast	cacagucagguggggaga	gacucaccaugcauuuacca	gacucaccaugcauuuaccaacaucugggccaaaucgugucccagggagccacagucagguggggaga	C1:29030610-29030678:+
D2_34564	1.5	0.16 ± 0.03		60	60	0	0	no		hsa-miR-615-5p		blast	ggggguccggcuggggca	gcccagaccacucgagc	ggggguccggcuggggcagucggcccagaccacucgagc	D2:88541571-88541610:+
C1_27124	1.4	0.16 ± 0.03		100	100	0	0	no		hsa-miR-4467		blast	cggcggcggcggcgacgg	gucaaccccccgcucuc	gucaaccccccgcucucccccuaauaccuccuccccccggcggcggcggcgacgg	C1:167946129-167946184:-
E2_41713	1.4	0.16 ± 0.03		92	92	0	0	no		hsa-miR-1237-5p		blast	agggggcggggcggggaa	ccccgcgaagccuucagg	ccccgcgaagccuucagggacccaccuuuuggagagcuuggucccaggaaggagggucgggcacagggggcggggcggggaa	E2:11447418-11447500:+
D1_33451	1.4	0.16 ± 0.03		24	24	0	0	no		hsa-miR-6834-5p		blast	gugagggacugcaagagccuugggc	ccaguuuuugcuuuccuucca	gugagggacugcaagagccuugggcagggaugcagggacuccuugucaaacgggagcucuggagcccaguuuuugcuuuccuucca	D1:108408319-108408405:-
A3_9424	1.4	0.16 ± 0.03		13	11	0	2	no		hsa-miR-339-5p		blast	ccccuguccggcugccugggagac	cauggcagacgugcacgggacc	cauggcagacgugcacgggaccugcucaagaaugcguccccuguccggcugccugggagac	A3:11551914-11551975:-
D2_34500	1.4	0.16 ± 0.03		1456	1456	0	0	no		hsa-miR-6784-5p		blast	cccggggcugagggagca	cuuucuuggggucccgggau	cccggggcugagggagcauuauuggagaagugccuacaggcucacgacggggcuuucuuggggucccgggau	D2:82469040-82469112:+
A1_1452	1.4	0.16 ± 0.03		19	19	0	0	yes				blast	uaaccaaagagagugaua	uuacuccugugguuaua	uaaccaaagagagugauaaggagugguuggccaguuagaccaguagcagggcuuuuucacuccauaguguuacuccugugguuaua	A1:161437326-161437412:+
F2_47304	1.4	0.16 ± 0.03		59	59	0	0	no		hsa-miR-615-5p		blast	ggggguccggcuggggca	cucuagaguaaggcucugc	cucuagaguaaggcucugccuuccgggacagaacaccauucgugguuuggccccuggggaggcggggguccggcuggggca	F2:84785401-84785482:-
D2_35112	1.4	0.16 ± 0.03		153	153	0	0	no		hsa-miR-1237-5p		blast	ugggggcggggaggagca	caccugcaccguuaaccaca	caccugcaccguuaaccacagccuggugcggcuccugugggugggcaaugggggcggggaggagca	D2:51789232-51789298:-
B3_19389	1.4	0.16 ± 0.03		114	114	0	0	no		hsa-miR-185-3p		blast	aggggcuggggagaccca	ggucuguccugggccucagc	aggggcuggggagacccacagggaccuuggugucccuuucacuuucagcucugggucuguccugggccucagc	B3:141299867-141299940:-
B4_21390	1.4	0.16 ± 0.03		19	19	0	0	yes				blast	agggguuccugaguggca	cuacccaggacccugg	cuacccaggacccuggggacuagagagaucucaucaggccugcagggguuccugaguggca	B4:35857876-35857937:-
D1_33527	1.4	0.16 ± 0.03		10	10	0	0	no		hsa-miR-328-5p		blast	cggggggccggcgggggggg	gcccagucgccuuggcagccgcg	cggggggccggcggggggggggcgcugcccagucgccuuggcagccgcg	D1:112192123-112192172:-
D3_36658	1.4	0.16 ± 0.03		119	119	0	0	no		hsa-miR-762		blast	ggggcuggggggcggggg	cucccugagagcagccccug	cucccugagagcagccccugcaggaacgauuucugacuccggggcuggggggcggggg	D3:4829838-4829896:-
E2_41605	1.4	0.16 ± 0.03		113	113	0	0	no		hsa-miR-6765-3p		blast	gcaccuggacagaaagaa	uuuucugccucggguggug	uuuucugccucggguggugguugggggggggggauggugucuggucaccucucugcacgggcaccuggacagaaagaa	E2:4324605-4324683:+
A1_789	1.4	0.16 ± 0.03		229	229	0	0	yes				blast	uuggguguguguggggga	cccugcauggguucuaag	cccugcauggguucuaaggauuggguguguguggggga	A1:92998225-92998263:+
D4_39247	1.4	0.16 ± 0.03		54	54	0	0	no		hsa-miR-3616-3p		blast	ggagggcaagucuggggc	cccaggguuuugcccugguu	ggagggcaagucuggggcagcccaggguuuugcccugguu	D4:76287301-76287341:-
B4_21062	1.4	0.16 ± 0.03		104	104	0	0	no		hsa-miR-663a		blast	aggcggggcgggggggca	cugucuggaagagcaguggcuca	cugucuggaagagcaguggcucagaggucugaggcggggcgggggggca	B4:7802132-7802181:-
C2_31029	1.4	0.16 ± 0.03		171	171	0	0	no		hsa-miR-6756-5p		blast	ggggugggggcggggaua	uuuccgcucuccagaugcg	ggggugggggcggggauauucugaagguugccaagggucagcggcccucuggacccuuuuccgcucuccagaugcg	C2:153818807-153818883:-
D3_35548	1.4	0.16 ± 0.03		27	27	0	0	no		hsa-miR-608		blast	ggggguggcggcggggga	ccgugucucacgcccac	ggggguggcggcgggggaggcgccgugucucacgcccac	D3:1994424-1994463:+
D2_34243	1.4	0.16 ± 0.03		29	29	0	0	yes				blast	aaagaggagcuggaguuggaaa	cccaucuccaugccccuucuucc	cccaucuccaugccccuucuuccuggaaggaaagaggagcuggaguuggaaa	D2:61265057-61265109:+
A3_10615	1.4	0.16 ± 0.03		312	312	0	0	no		hsa-miR-92b-5p		blast	agggacgggagcggggca	gcagguuccccgaccucc	agggacgggagcggggcagggccugggggccugaggcagguuccccgaccucc	A3:135603464-135603517:-
B1_11081	1.4	0.16 ± 0.03		312232	312232	0	0	no		hsa-miR-486-5p		blast	uccuguacugagcugccccgag	cagcggccagcucugaccuccgu	cagcggccagcucugaccuccguccucccugagggauccuguacugagcugccccgag	B1:43294676-43294734:+
D3_35607	1.4	0.16 ± 0.03		856	855	1	0	no		hsa-miR-4290		blast	cgcccucccucccccgccc	gccaccaggggcgggcggugugga	gccaccaggggcgggcgguguggagcagcucuccccgcccuccucccagccuccgcccucccucccccgccc	D3:5807423-5807495:+
B1_13917	1.4	0.16 ± 0.03		18	18	0	0	yes				blast	cuuggguggagccuguga	acaggaccccagcacccgauuu	cuuggguggagccugugacagucuuggguucacaggaccccagcacccgauuu	B1:201127117-201127170:-
B4_20955	1.4	0.16 ± 0.03		28	28	0	0	no		hsa-miR-939-5p		blast	cggggagcccugugggaa	gccaggggggccucagc	gccaggggggccucagccguggucgccagcguucccaggacucuggauccuggcuccggggagcccugugggaa	B4:142682054-142682128:+
E3_43692	1.4	0.16 ± 0.03		20	20	0	0	no		hsa-miR-663a		blast	gggcggggccggggccga	ggucugggcacgcccga	gggcggggccggggccgaggcugacaauaauaaacccaugugucacacauuaacaagccuggccagcgcaggucugggcacgcccga	E3:44393024-44393111:+
D2_34589	1.4	0.16 ± 0.03		108	108	0	0	no		hsa-miR-4505		blast	gggcuggggcgcggggga	cauccguccacccacccua	cauccguccacccacccuacagacggcaguucgccccugccugggucggggcuggggcgcggggga	D2:89482376-89482442:+
A3_8077	1.4	0.16 ± 0.03		510	510	0	0	yes				blast	acaggaggaaggugggga	aaaaccugggccucgugugc	aaaaccugggccucgugugcccugugaaugaggacaaugcacaggaggaaggugggga	A3:16583050-16583108:+
B4_21435	1.4	0.16 ± 0.03		34	34	0	0	no		hsa-miR-3140-5p		blast	gccugaauagggugaagcca	gaaaucacucuggggag	gccugaauagggugaagccauguggaaaucacucuggggag	B4:41507099-41507140:-
D3_36784	1.4	0.16 ± 0.03		37	37	0	0	no		hsa-miR-3960		blast	ggcggcgggcgguggggu	ccagcgcuuggcaga	ccagcgcuuggcagagccgauggaugucuuuaaugacgcggagggcuuggggcggcgggcgguggggu	D3:14407883-14407951:-
C2_30158	1.4	0.16 ± 0.03		129	129	0	0	yes				blast	gggggcaccugacuggca	ccauugggguguguccau	ccauugggguguguccaucaagagcuagucugggggcaccugacuggca	C2:70716919-70716968:-
A2_7757	1.4	0.16 ± 0.03		11	11	0	0	no		hsa-miR-1291		blast	uggcccuguggcugggca	cccagcagcggggccugc	uggcccuguggcugggcauggugggccugggcagagcggagcucacggcggcccagcagcggggccugc	A2:164213409-164213478:-
E1_41227	1.4	0.16 ± 0.03		350	350	0	0	yes				blast	ggggguaccuggcuggca	uuagccaggcacccccag	ggggguaccuggcuggcaugccuaguaacugaguuagccaggcacccccag	E1:44790113-44790164:-
C1_25288	1.4	0.16 ± 0.03		26	26	0	0	no		hsa-miR-4767		blast	ggcgggcggggcggggga	cgagcccucucguggc	cgagcccucucguggcuauuaauaacacccgggugggagggucacuuuggggaaggcucugggccggcgggcggggcggggga	C1:12633675-12633758:-
B3_19505	1.4	0.16 ± 0.03		42	40	2	0	no		hsa-miR-3141		blast	gagggcggggccggggca	gaacggggagccguccugga	gagggcggggccggggcacagggagggguguguggaacggggagccguccugga	B3:148631721-148631775:-
B3_18726	1.4	0.16 ± 0.03		186	186	0	0	no		hsa-miR-939-5p		blast	uggggagccuggguggga	guggccaggucggc	guggccaggucggccaguucuguggcguggggagccuggguggga	B3:64969330-64969375:-
B1_13234	1.3	0.16 ± 0.03		25	25	0	0	no		hsa-miR-3064-5p		blast	ccuggcugaaguugguga	acggaccgcgagauc	acggaccgcgagaucgugaccuggcugaaguugguga	B1:112011679-112011716:-
D1_33560	1.3	0.16 ± 0.03		20	20	0	0	yes				blast	cuuugggcugaugcuucucugagaa	cuacgugauaucuguccuggagga	cuacgugauaucuguccuggaggagccuuugggcugaugcuucucugagaa	D1:113169848-113169899:-
X_47839	1.3	0.16 ± 0.03		17	16	0	1	no		hsa-miR-6769a-3p		blast	gagccccugagucuggca	ugcacggacuggcgggagggaga	ugcacggacuggcgggagggagacggguggaggggcggaggggcggcccgccgggcaagcagagccccugagucuggca	X:57523373-57523452:+
F1_45690	1.3	0.16 ± 0.03		49	49	0	0	yes				blast	cauggugggguagagaucuguuuuc	ccuuugguugaccccaguuacccaguau	ccuuugguugaccccaguuacccaguauauacccagugcucucugggugauccauggugggguagagaucuguuuuc	F1:65245749-65245826:-
D2_34580	1.3	0.16 ± 0.03		38	38	0	0	no		hsa-miR-4505		blast	gggcuggggcgcggggca	cucuggggcgcccac	cucuggggcgcccacuggggcuggggcgcggggca	D2:89193314-89193349:+
A1_990	1.3	0.16 ± 0.03		2044	2044	0	0	no		hsa-miR-3180-3p		blast	gggggcgggcggggccaga	uggaacacgcugccucuga	gggggcgggcggggccagacuugcgcuggaacacgcugccucuga	A1:111192418-111192463:+
C1_22478	1.3	0.16 ± 0.03		745	745	0	0	no		bta-miR-2295		blast	gcggggugggacggggca	cccugccacagccccccc	gcggggugggacggggcagccaacagaagagggucacuagcgcccugccacagccccccc	C1:6572749-6572809:+
B2_15495	1.3	0.16 ± 0.03		14	14	0	0	yes				blast	cguuguggggcugagaucagugu	aacucucagcaucuaaagggu	cguuguggggcugagaucaguguuccuacaggcugucuuggcugggggcaacucucagcaucuaaagggu	B2:7425312-7425382:-
B4_21049	1.3	0.16 ± 0.03		815	815	0	0	yes				blast	ggggguuccuggguggca	cgaccaacucuuga	ggggguuccuggguggcaguugagcgaccaacucuuga	B4:6839877-6839915:-
B1_12846	1.3	0.16 ± 0.03		6108	6108	0	0	no		hsa-miR-6756-5p		blast	ggggugggggcggggaggca	ccccugauuccagcagcugga	ccccugauuccagcagcuggagaggaggaccugguuuggggugggggcggggaggca	B1:54601286-54601343:-
A1_3126	1.3	0.16 ± 0.03		15	15	0	0	no		hsa-miR-4433b-3p		blast	caggagugauggagcugucucua	ggggcagcccgcgccccgcg	ggggcagcccgcgccccgcggcucagugccugccucaggagugauggagcugucucua	A1:111865806-111865864:-
A1_1303	1.3	0.16 ± 0.03		16	16	0	0	no		bta-miR-2302		blast	ggagcgggcggggcggga	ccacuuagcgcgccgg	ccacuuagcgcgccgguucuggaaccagaccuggagcgggcggggcggga	A1:144070843-144070893:+
D2_35365	1.3	0.16 ± 0.03		186	186	0	0	no		hsa-miR-939-5p		blast	uggggagccuggguggga	cggccacugggucccaga	uggggagccugggugggaaggggugggcgucuucggauauugcuguuuguuuccggccacugggucccaga	D2:80592534-80592605:-
D3_36360	1.3	0.16 ± 0.03		677	677	0	0	no		hsa-miR-6846-5p		blast	ggggggcuccggcgggga	cuggcugggaugcacccca	ggggggcuccggcggggagacgcggcucacucgggucgggcuggcugggaugcacccca	D3:76722907-76722966:+
B3_18507	1.3	0.16 ± 0.03		441	441	0	0	yes				blast	aggggcgccugaguggua	ucgguuaggcgucuga	aggggcgccugagugguacagucgguuaggcgucuga	B3:40379277-40379314:-
D2_35111	1.3	0.16 ± 0.03		153	153	0	0	no		hsa-miR-1237-5p		blast	ugggggcggggaggagca	cacccguccuccaagcuuucaca	ugggggcggggaggagcaccaggcagcgaaggccagggccacagaccacuggcgcacccguccuccaagcuuucaca	D2:51789173-51789250:-
B1_12822	1.3	0.16 ± 0.03		434	434	0	0	no		hsa-miR-608		blast	gggggugggggcggggga	cccucagccuucccccuga	cccucagccuucccccugagaagacccaugugaccgaaggcaaggcaggggccgggggugggggcggggga	B1:50907553-50907624:-
A3_10250	1.3	0.16 ± 0.03		334	334	0	0	yes				blast	ugcugacagcuuggagua	cucacaguuugugaguuca	cucacaguuugugaguucaagccccacaucgggcucugugcugacagcuuggagua	A3:99199040-99199096:-
A2_4524	1.3	0.16 ± 0.03		176	176	0	0	no		hsa-miR-939-5p		blast	uggggagccugggaggca	cuucaaaggcuccggugg	uggggagccugggaggcagccuacuucaaaggcuccggugg	A2:9336408-9336449:+
X_49194	1.3	0.16 ± 0.03		330	330	0	0	yes				blast	ggggguaccuggcuggca	cugauguucuuuuccuucag	cugauguucuuuuccuucaggaaguauucauucuuggggguaccuggcuggca	X:113105125-113105178:-
D3_36639	1.3	0.16 ± 0.03		40	40	0	0	no		bta-miR-2387		blast	aggaaggccggcggggga	cauugggcugguuuucaaag	aggaaggccggcgggggagagagcacuccccucuuccucaguauaggaacggggggccgcgucugcauugggcugguuuucaaag	D3:3469522-3469607:-
C1_24868	1.3	0.16 ± 0.03		57	57	0	0	no		hsa-miR-1237-5p		blast	agggggcgggggcgggga	cuuggcugagccacccagg	agggggcgggggcggggagagaagcuuaacuuggcugagccacccagg	C1:211707754-211707802:+
D3_36185	1.3	0.16 ± 0.03		28	28	0	0	yes				blast	cauggcucaguagaagggaauccua	ggauuccuaaccugaguuaugag	ggauuccuaaccugaguuaugaguucuauuuaauaguuacacaacuuuccauguguauaaagaggagacauggcucaguagaagggaauccua	D3:60885741-60885834:+
D4_39316	1.3	0.16 ± 0.03		1594	1594	0	0	no		hsa-miR-1237-5p		blast	ugggggcggggagcggga	cgcggucuucaggggagugacg	cgcggucuucaggggagugacggggcaggggccacggugcggugggcugagcccaggugggggcggggagcggga	D4:83093502-83093577:-
B1_12815	1.3	0.16 ± 0.03		107	107	0	0	no		hsa-miR-6756-5p		blast	gggguggggccggcggggg	cccaggcccuggaagcuuu	gggguggggccggcgggggugggggugggagcgacggggagcucauuaucucccaggcccuggaagcuuu	B1:50481325-50481395:-
C1_27527	1.3	0.16 ± 0.03		6519	6519	0	0	yes				blast	uccucuguagcucaguca	acugucucuagauucuu	uccucuguagcucagucaguuaacgacugucucuagauucuu	C1:209819877-209819919:-
C2_28476	1.3	0.16 ± 0.03		20	20	0	0	no		hsa-miR-6756-5p		blast	ggggugggggcgggagga	ggccuguuuccacauucacccg	ggggugggggcgggaggaaagcagggccuguuuccacauucacccg	C2:70297291-70297337:+
A1_2843	1.3	0.16 ± 0.03		15	15	0	0	no		bta-miR-2299-3p		blast	cccggggagggggcggga	aggcuuccuccggca	cccggggagggggcgggaggagucaggcuuccuccggca	A1:79821572-79821611:-
B3_18190	1.3	0.16 ± 0.03		5684	5684	0	0	no		hsa-miR-1237-5p		blast	ugggggcggggaggcggggg	cagcccaacaguccuguga	cagcccaacaguccugugaauuucugagcggauucgaauccccagauaccugggggcggggaggcggggg	B3:1080141-1080211:-
B2_16595	1.3	0.16 ± 0.03		89	89	0	0	no		hsa-miR-4467		blast	gggcggcggggggcgggca	cccaacacaccccccucuuccug	gggcggcggggggcgggcagcacgaauauggcccaacacaccccccucuuccug	B2:143458471-143458525:-
B4_21550	1.3	0.16 ± 0.03		25	25	0	0	no		hsa-miR-3151-5p		blast	gguggggcgugcggggga	ucugguagguuucagccca	ucugguagguuucagcccaggaccccgaguccucgcucagggacaccggguggggcgugcggggga	B4:57399276-57399342:-
B4_20941	1.3	0.16 ± 0.03		67	67	0	0	no		hsa-miR-6829-5p		blast	ugggcugcugguugggaa	cccguccucggccgggc	cccguccucggccgggccuuggggccgcccgcgccucuucccugggcugcugguugggaa	B4:141432375-141432435:+
C1_26992	1.3	0.16 ± 0.03		62	62	0	0	yes				blast	guggugguggcgguggca	ccacugccccagcug	guggugguggcgguggcagcagccacugccccagcug	C1:152941160-152941197:-
C1_24774	1.3	0.16 ± 0.03		337	337	0	0	yes				blast	ucugaucucagcucaaguc	uugugaguuugacccccacau	ucugaucucagcucaagucuugaucucaggauugugaguuugacccccacau	C1:203792555-203792607:+
D3_36356	1.3	0.16 ± 0.03		267	266	1	0	yes				blast	gagggugccuggcuggca	ucggcucaggucaugaucucac	gagggugccuggcuggcaucugacucuugauuucggcucaggucaugaucucac	D3:75772808-75772862:+
D1_32989	1.2	0.16 ± 0.03		184	183	1	0	no		hsa-miR-4283		blast	uggggcuccuggguggga	uccccagcacugggcccggcu	uggggcuccugggugggacuucucucucucucucugcuccccagcacugggcccggcu	D1:57988573-57988631:-
A1_4215	1.2	0.16 ± 0.03		30	30	0	0	no		hsa-miR-12115		blast	gaguggagccugcgggga	caaaagagcaagggacugccuc	gaguggagccugcggggaggguucuaacagccuccaaaagagcaagggacugccuc	A1:238167080-238167136:-
B4_20879	1.2	0.16 ± 0.03		566	566	0	0	no		hsa-miR-4456		blast	ucugguggggaguuugga	ugagcccccggccagggu	ugagcccccggccaggguguccgcgucugguggggaguuugga	B4:137294966-137295009:+
E2_42514	1.2	0.16 ± 0.03		20	20	0	0	no		hsa-miR-1237-5p		blast	ugggggcggggccgggga	cgaggccaggcugcgcggg	cgaggccaggcugcgcggggaggaggugccgaaggaccugggggcggggccgggga	E2:8729463-8729519:-
A2_7205	1.2	0.16 ± 0.03		14	14	0	0	yes				blast	aggggccccugaguggca	ccauucaugaguuga	aggggccccugaguggcaccugaguugguuaagcaucugacuucagcucaggucacgaucuugccauucaugaguuga	A2:102468519-102468597:-
C1_22413	1.2	0.16 ± 0.03		18	18	0	0	no		hsa-miR-4303		blast	gucugagcagccaaugccgca	gggggcugaggaucuuggacug	gggggcugaggaucuuggacugugcgccuggcccacugggggucugagcagccaaugccgca	C1:3173656-3173718:+
A1_996	1.2	0.16 ± 0.03		12	12	0	0	yes				blast	uggcacugaugagcucccaaagguc	ccuugagcuacauugcugccaau	uggcacugaugagcucccaaaggucggcuauaguggaaggguccuugagcuacauugcugccaau	A1:111479401-111479466:+
A2_6328	1.2	0.16 ± 0.03		75	75	0	0	no		hsa-miR-185-3p		blast	cggggcugggcgcgcgca	ggcgcgccuuucucccaga	ggcgcgccuuucucccagaggcggggcugggcgcgcgca	A2:11419767-11419806:-
B1_10826	1.2	0.16 ± 0.03		317	317	0	0	no		hsa-miR-4283		blast	uggggcuccuggguggaa	ccccggggugaguuccagc	uggggcuccuggguggaaacgucagaccggcucagguugugaucuccccggggugaguuccagc	B1:9990644-9990708:+
D4_39348	1.2	0.16 ± 0.03		4972	4972	0	0	no		hsa-miR-3960		blast	ggcggcggggggcgggga	ccgggucccaggugcggcccg	ccgggucccaggugcggcccgggaggcggcggggggcgggga	D4:85602980-85603022:-
D2_35192	1.2	0.16 ± 0.03		6	6	0	0	yes		hsa-miR-4638-3p		blast	gcuggacaugggugagaucuguuac	gagggauugggcuaggguccuaugguga	gagggauugggcuaggguccuauggugaaugacccaagagaagggucagcuggacaugggugagaucuguuac	D2:62228752-62228825:-
B4_20294	1.2	0.16 ± 0.03		12	12	0	0	no		bta-miR-12010		blast	gggaggcuuugaagcaga	aguuuccacaguuccucu	gggaggcuuugaagcagagcgcaggggagagcaagugcucagaaaguuuccacaguuccucu	B4:80023055-80023117:+
D3_37557	1.2	0.16 ± 0.03		17	17	0	0	no		hsa-miR-4505		blast	gggcuggggcggcgggga	uggagagcuucaguuugg	gggcuggggcggcggggaccguguucaaggucuggagagcuucaguuugg	D3:95873468-95873518:-
A3_8930	1.2	0.16 ± 0.03		14	14	0	0	yes				blast	auggcagugaggcuguga	gcagugucaccuaaua	auggcagugaggcugugauaaagcagugucaccuaaua	A3:117906787-117906825:+
A2_4324	1.2	0.16 ± 0.03		526	526	0	0	no		hsa-miR-342-5p		blast	uggggugccuggcugcca	caagccgucccugcccccuuu	uggggugccuggcugccagccaagccgucccugcccccuuu	A2:1338093-1338134:+
C2_29476	1.2	0.16 ± 0.03		83	83	0	0	yes				blast	gaugugaagucggauggccugaga	uggggccaguguggcuguggugag	uggggccaguguggcuguggugagcaggggcagaugugaagucggauggccugaga	C2:1046957-1047013:-
C1_26304	1.2	0.16 ± 0.03		93	93	0	0	no		hsa-miR-92b-5p		blast	ugggacggggggagggga	ccccacugugugcucuuu	ccccacugugugcucuuugcugccugggacggggggagggga	C1:96015273-96015315:-
B3_17354	1.2	0.16 ± 0.03		337	337	0	0	no		hsa-miR-1237-5p		blast	ggggggcggggaggcgggua	cccaagcucacucacuccugcu	ggggggcggggaggcggguaucaugcccaagcucacucacuccugcu	B3:63544597-63544644:+
C1_24986	1.2	0.16 ± 0.03		66	66	0	0	no		hsa-miR-6756-5p		blast	ggggugggggggcgggca	cccguccaagccggcugau	ggggugggggggcgggcaggaggggggugggguguggaaggagaagggccgggagccagcccguccaagccggcugau	C1:220032069-220032147:+
D1_32254	1.2	0.16 ± 0.03		186	186	0	0	no		hsa-miR-3151-5p		blast	gguggggccggcggggga	cccgcgcagcuucuggaa	cccgcgcagcuucuggaagggguggggccggcggggga	D1:109904147-109904185:+
D3_37568	1.2	0.16 ± 0.03		182	182	0	0	no		hsa-miR-4290		blast	cgcccucccucccccgcuc	gccaccacgaaggagcagcguc	gccaccacgaaggagcagcguccugcggacgcccucccucccccgcuc	D3:96160435-96160483:-
E1_40913	1.2	0.16 ± 0.03		100	100	0	0	no		hsa-miR-4722-5p		blast	ggcaggaggaaggugggga	cucgcccuuugugccag	ggcaggaggaagguggggagccagccagcccucgcccuuugugccag	E1:18694306-18694353:-
C1_25178	1.2	0.16 ± 0.03		1410	1410	0	0	no		hsa-miR-34a-5p		blast	uggcagugucuuagcugguuguug	accgggccagcugugaguguuucu	accgggccagcugugaguguuucuuuggcagugucuuagcugguuguug	C1:6400692-6400741:-
B4_22319	1.2	0.16 ± 0.03		143	143	0	0	no		hsa-miR-6805-5p		blast	gagggggcugggccugga	aacgccgcaggaaccuucca	gagggggcugggccuggacugaguggccacgagacgugagcucaggaacgccgcaggaaccuucca	B4:142660863-142660929:-
E1_40717	1.2	0.16 ± 0.03		15	15	0	0	no		hsa-miR-363-5p		blast	gggguggaggcggggaggcc	cuccugucugaauaaacaa	gggguggaggcggggaggccccuaggaggugcgggcuccugucugaauaaacaa	E1:4483274-4483328:-
E1_41431	1.2	0.16 ± 0.03		39	39	0	0	no		hsa-miR-4505		blast	gggcuggggcgcggggca	auccgaggucucugagcaccuc	gggcuggggcgcggggcacugagcaggcaggaaaucuguuuccaucugaccacagauccgaggucucugagcaccuc	E1:59608056-59608133:-
A2_7110	1.2	0.16 ± 0.03		62	62	0	0	yes				blast	ugccaacagcucagagca	auuugagcccgcguc	auuugagcccgcgucagccucugugccaacagcucagagca	A2:90314566-90314607:-
B3_18422	1.2	0.16 ± 0.03		5614	5614	0	0	no		hsa-miR-3960		blast	ggcggcgggcggcgggua	cccacucaccugacccaggccag	cccacucaccugacccaggccaggcccuaaugggaggcggcgggcggcgggua	B3:30727823-30727876:-
B4_21527	1.2	0.16 ± 0.03		14	14	0	0	yes				blast	cgugcugcagaaucucucaagaggu	cucugauggguucaggggcuaugc	cgugcugcagaaucucucaagagguuuccucugauggguucaggggcuaugc	B4:54696434-54696486:-
D3_35555	1.2	0.16 ± 0.03		1792	1792	0	0	no		hsa-miR-4447		blast	ggugggggcggggaggca	caccccuguaaccacaac	caccccuguaaccacaacggagccccgaacagagaaaggauccggugaacccuggugggggcggggaggca	D3:2286637-2286708:+
B1_13618	1.2	0.16 ± 0.03		180	180	0	0	no		bta-miR-2886		blast	ggcgccgccgcccccgca	cccggcgcgcagugcccc	cccggcgcgcagugcccccugccggcgccgccgcccccgca	B1:161873452-161873493:-
E2_41675	1.2	0.16 ± 0.03		32	32	0	0	no		hsa-miR-6825-5p		blast	cggggaggcagggcggga	ccgccuugccuguccacg	ccgccuugccuguccacgcguggacaaggaugcccagcaccgccccggggaggcagggcggga	E2:9728083-9728146:+
A1_2027	1.2	0.16 ± 0.03		16	16	0	0	no		bta-miR-2322-3p		blast	cugaggaucugggcagggaaccc	gagcccacugcagacccgugcaggg	gagcccacugcagacccgugcaggguuggucauuagcaggagcacaugccacagcugauagagggucccugaggaucugggcagggaaccc	A1:231095259-231095350:+
C1_27697	1.2	0.16 ± 0.03		144	144	0	0	no		bta-miR-6517		blast	gcagggucgggccuggca	cguggccucgagcagacuc	gcagggucgggccuggcagcccagcagcucagggggucugcguggccucgagcagacuc	C1:220776392-220776451:-
D1_32014	1.2	0.16 ± 0.03		27	22	5	0	yes				blast	agagucugacguggggca	cuguagucaagagucaga	agagucugacguggggcaggcaggacuugaucucaugaacugaaccaugaaaucagugaccugagcuguagucaagagucaga	D1:91775793-91775876:+
E2_42779	1.2	0.16 ± 0.03		38	38	0	0	no		hsa-miR-6805-5p		blast	gagggggcggggcgggca	ccuucacugucccgugca	gagggggcggggcgggcaucgucugguguggguguccccagcagccuucacugucccgugca	E2:33944062-33944124:-
B3_18911	1.2	0.16 ± 0.03		54	54	0	0	yes				blast	aggggcgccugggcggua	ucgguuaaguguuggacu	aggggcgccugggcgguacagucgguuaaguguuggacu	B3:85719260-85719299:-
D2_35500	1.2	0.16 ± 0.03		99	99	0	0	no		bta-miR-2302		blast	ggagcgggcgggcgggca	gaagcaagucacggcuccaa	gaagcaagucacggcuccaacacucagcagcuacaauguuccuggccgguggccuuggagcgggcgggcgggca	D2:89321459-89321533:-
A3_8385	1.1	0.16 ± 0.03		285	285	0	0	yes				blast	aggggcaccugguuggua	ccacccaggcgccccccc	ccacccaggcgccccccccugguucauuuuaaaaccauuugaggggcaccugguuggua	A3:50105135-50105194:+
E1_39653	1.1	0.16 ± 0.03		15	15	0	0	no		hsa-miR-432-5p		blast	ccuuggaggaaagagaaa	gcucuuucccagggag	ccuuggaggaaagagaaagcggcucuuucccagggag	E1:3070330-3070367:+
A2_6130	1.1	0.16 ± 0.03		1933	1933	0	0	no		hsa-miR-6825-5p		blast	cggggaggcggggcgggga	ccugaacacccaaguccugaa	ccugaacacccaaguccugaaggugcggggaggcggggcgggga	A2:1722801-1722845:-
A2_6518	1.1	0.16 ± 0.03		12	12	0	0	yes				blast	ccuuggauuagagccagcucuggga	uggaaggcauguccacaagguc	uggaaggcauguccacaaggucugacggcagcuggucacauuaggucagaccuuggauuagagccagcucuggga	A2:25194744-25194819:-
B3_18548	1.1	0.16 ± 0.03		39	39	0	0	yes				blast	caaagcagcaauguugggacucuga	agguuucaggcauuugcuguc	agguuucaggcauuugcugucuucaggcuggccaggacuggaagaguggagacaaagcagcaauguugggacucuga	B3:43770384-43770461:-
D4_37713	1.1	0.16 ± 0.03		145	145	0	0	no		hsa-miR-6752-5p		blast	uggggguggggaggcgga	cgcucaguguaucuccgca	cgcucaguguaucuccgcaaccagccuuuugcucuuagcgcacgguggucauggggguggggguggggaggcgga	D4:11544051-11544126:+
B4_22281	1.1	0.16 ± 0.03		548	548	0	0	no		hsa-miR-4283		blast	gggggcuccuggggggca	cccugauccgucccccu	gggggcuccuggggggcagggaugacauugaacaaauaccaacccugcccugauccgucccccu	B4:139413829-139413893:-
A3_10665	1.1	0.16 ± 0.03		19	19	0	0	no		bta-miR-411c-5p		blast	aguugaucauccgugauuucugaa	cggaaagcggccgucggcgcu	aguugaucauccgugauuucugaaugugcacgggcuuugacuaauuugcagaggccugugcaggaggcggaaagcggccgucggcgcu	A3:139261017-139261105:-
B3_17056	1.1	0.16 ± 0.03		2066	2066	0	0	no		hsa-miR-6873-5p		blast	gagagggagccugagaga	ucacagcccugcugacug	gagagggagccugagagaccgggccagaggcuucaucucacagcccugcugacug	B3:32663375-32663430:+
D1_32622	1.1	0.16 ± 0.03		80	80	0	0	no		hsa-miR-6756-5p		blast	ggggugggggggcgggca	cucccaaccuagagcug	cucccaaccuagagcugcagaccuggggggggugggggggcgggca	D1:16945559-16945605:-
D4_38598	1.1	0.16 ± 0.03		22	22	0	0	no		hsa-miR-6728-5p		blast	cugggauguggauucuca	cggauucaccagccaucagcc	cggauucaccagccaucagccuaaaaucagggcugggauguggauucuca	D4:2267635-2267685:-
B4_21462	1.1	0.16 ± 0.03		24	24	0	0	yes				blast	acuggaccacugucucca	gagacaguaucggaau	acuggaccacugucuccagggagacaguaucggaau	B4:46375720-46375756:-
C1_27698	1.1	0.16 ± 0.03		145	144	1	0	no		bta-miR-6517		blast	gcagggucgggccuggca	ccacucccgugcucccac	ccacucccgugcucccacuuggacuccggauugaaggaagcgagugcagggucgggccuggca	C1:220776433-220776496:-
E2_43096	1.1	0.16 ± 0.03		40	40	0	0	no		hsa-miR-7109-5p		blast	gugggggguggagguugca	gaauuugagcccuucccu	gaauuugagcccuucccugagcgcgugagggaugggcgggggggugggggguggagguugca	E2:59747125-59747187:-
A1_3838	1.1	0.16 ± 0.03		17	17	0	0	yes				blast	ccuuucguuguguaaaccucccaua	uugagaggguucggaaaugaaagcggca	uugagaggguucggaaaugaaagcggcauuaagccuuucguuguguaaaccucccaua	A1:197645913-197645971:-
B4_20891	1.1	0.16 ± 0.03		11	9	1	1	yes				blast	cucgguuucggcgguggcgguaaca	gaggcagcggggccggga	gaggcagcggggccgggaagcgcacgcagaauuuggaaacgaaggucuggguuugagucucgguuucggcgguggcgguaaca	B4:137949073-137949156:+
E1_40566	1.1	0.16 ± 0.03		54	54	0	0	no		hsa-miR-3180-3p		blast	uggggcgggaagcgggga	uccguugccgggc	uggggcgggaagcggggagggaaggaggcgugcaggacauaugggcaauugggaggucugucuccuccguugccgggc	E1:60512164-60512242:+
B3_19506	1.1	0.16 ± 0.03		40	40	0	0	no		hsa-miR-3141		blast	gagggcggggccggggca	cugugggcgagcugacgg	cugugggcgagcugacgggaggagcugggcaccgagggcggggccggggca	B3:148631757-148631808:-
D1_32030	1.1	0.16 ± 0.03		355	355	0	0	yes		hsa-miR-3153		blast	ugggaaaggaugugagac	guuauaucuagguuuaaa	ugggaaaggaugugagacaguguacuuguguuuggggacauuuacaagagcaggggacuuuugaguuauaucuagguuuaaa	D1:92870081-92870163:+
D2_34019	1.1	0.16 ± 0.03		16	16	0	0	no		hsa-miR-6752-5p		blast	gggggguggcggcucgga	cggacucagccccgucu	cggacucagccccgucuuccccggggggguggcggcucgga	D2:34185847-34185888:+
A3_9579	1.1	0.16 ± 0.03		113	111	2	0	no		hsa-miR-30b-3p		blast	cugggaggaaggugggga	cugacuagacccggga	cugggaggaagguggggaagggaagugggaaggggguggggagaagcccuggaaaaugccuuccugacuagacccggga	A3:26472874-26472953:-
B2_15727	1	0.16 ± 0.03		26	25	1	0	no		bta-miR-2373-3p		blast	ggagcccgacgcggggca	ccccuccaucaugaccuga	ggagcccgacgcggggcacgaucccacaacccugggaucuccuugaucccacaacccugggagccccuccaucaugaccuga	B2:35564769-35564851:-
B4_21038	1	0.16 ± 0.03		827	827	0	0	no		hsa-miR-6752-5p		blast	cggggguggggccggcca	cccgaccccagccccaca	cccgaccccagccccacagaaucggaagcucggggguggggccggcca	B4:3295828-3295876:-
E1_40560	1	0.16 ± 0.03		10	10	0	0	no		hsa-miR-762		blast	ggggcugggggugcuggca	cugcucccccagaacugc	ggggcugggggugcuggcacccuccgcggggggcggggcguggacggggcugcugcucccccagaacugc	E1:60064875-60064945:+
E1_39682	1	0.16 ± 0.03		29	29	0	0	no		hsa-miR-744-5p		blast	cgcggggcuuugugacacuuuca	agaaucgcgagugacaucggug	cgcggggcuuugugacacuuucagaucgguggccggcguccuuccgccgcguuaggagaaucgcgagugacaucggug	E1:5512552-5512630:+
B2_15404	1	0.16 ± 0.03		13	13	0	0	no		hsa-miR-6751-5p		blast	gugggggugcgggcggga	ucgggcauguuuauca	gugggggugcgggcgggagcgaccgugugggggccgcuguugggccacaugggcguagcucgggcauguuuauca	B2:154997772-154997847:+
D4_37962	1	0.16 ± 0.03		136	134	2	0	yes				blast	ggggcuccuggauggcua	ggaguucgagccccuc	ggggcuccuggauggcuaagcaucugauuuuggcucaugucaugaucucacgguucaggaguucgagccccuc	D4:42091488-42091561:+
C1_27090	1	0.16 ± 0.03		32	32	0	0	no		bta-miR-2899		blast	cggcgggcggcggcggaa	ccgguguccacagcuaccgac	ccgguguccacagcuaccgacagcagcuacuacaccaaccagcagcacccggcgggcggcggcggaa	C1:163252283-163252350:-
D2_34443	1	0.16 ± 0.03		205	205	0	0	no		bta-miR-2454-5p		blast	gugggggcggggagacggca	ccuggcucccgcgcgccccgggg	ccuggcucccgcgcgccccggggagaaguuuccagaauaaaugaugaauaauaggcugguggugggggcggggagacggca	D2:79440640-79440721:+
A3_10260	1	0.16 ± 0.03		6492	6492	0	0	yes				blast	cuguuccuguguuuugua	cuuggggcugaauaguu	cuuggggcugaauaguucuuuauugugagggccuguuccuguguuuugua	A3:99632890-99632940:-
C2_27830	1	0.16 ± 0.03		14	14	0	0	no		hsa-miR-450a-1-3p		blast	cuugggaaguugguucuggacua	ggcagagcaggcuccuuacugag	cuugggaaguugguucuggacuaaugaggcagagcaggcuccuuacugag	C2:6114666-6114716:+
D2_34766	1	0.16 ± 0.03		11	11	0	0	no		hsa-miR-6777-5p		blast	gcggggaggggggcggga	ucguguccauccugcac	ucguguccauccugcaccgggaccucaaguccagcaacaguaagugggccagggagguggugggcggggaggggggcggga	D2:15533497-15533578:-
B3_18481	1	0.16 ± 0.03		26	26	0	0	yes				blast	gguggcgguggugguggcggu	cgcuuuccaaagugccagcuc	gguggcgguggugguggcggugaagggggggcggggugcaugugagcgagcaggcggaggacccccacgcuuuccaaagugccagcuc	B3:37586658-37586746:-
B1_11796	1	0.16 ± 0.03		466	466	0	0	no		hsa-miR-3180-3p		blast	cggggcggcggcggcggca	cggcgguaggcggcucggc	cggggcggcggcggcggcaacggcggcgguaggcggcucggc	B1:140315383-140315425:+
E3_44157	1	0.16 ± 0.03		76	76	0	0	no		hsa-miR-6165		blast	gagcaggaggaagguggga	ccacccugccuguuuauuccc	gagcaggaggaaggugggagaggagguugguuuacacuuuuugcugcagcuucaugacuacucuuugccacccugccuguuuauuccc	E3:36827761-36827849:-
D2_33990	1	0.16 ± 0.03		119	119	0	0	no		hsa-miR-4283		blast	aggggcucuuggguggaa	ccaccuaaagagaguccacca	aggggcucuuggguggaaggguuugaccaccuaaagagaguccacca	D2:32478419-32478466:+
E1_39681	1	0.16 ± 0.03		29	29	0	0	no		hsa-miR-744-5p		blast	cgcggggcuuugugacacuuuca	ccagguucggagcacuuccaagua	ccagguucggagcacuuccaaguagaugaguuacguccacgcggggcuuugugacacuuuca	E1:5512513-5512575:+
B3_19521	1	0.16 ± 0.03		24	24	0	0	no		hsa-miR-328-5p		blast	cggggggccggcgggagg	ucucaccggccucgcuca	cggggggccggcgggaggcaggggucagcgggauucucaccggccucgcuca	B3:149123517-149123569:-
F2_46776	1	0.16 ± 0.03		252	247	5	0	yes				blast	ugcugucagcacagagua	caugugcaugagcagggga	caugugcaugagcaggggaggggcagagagaaagggagagggagaaaagcaggcuccaugcugucagcacagagua	F2:35261907-35261983:-
C1_24851	1	0.16 ± 0.03		55	31	24	0	no		hsa-miR-149-3p		blast	agggaggggaggagggga	uugacuuccucuuggguc	uugacuuccucuugggucaucucuacccuccuauauauauaugaagggauaguuacucuucggccgggggggugggcagggaggggaggagggga	C1:209230729-209230824:+
X_48777	1	0.16 ± 0.03		275	267	8	0	yes				blast	gcggcgggggggcgggga	uccaggcuccaagccguca	gcggcgggggggcggggaaggccagagagagagggauacaaagaaucugaagcaggcuccaggcuccaagccguca	X:44494258-44494334:-
B4_20949	1	0.16 ± 0.03		18	17	1	0	no		hsa-miR-6740-5p		blast	uguuugggaacuggccuggauca	guuauggggguucccgagcgug	guuauggggguucccgagcgugucaugugaccuggggcugggacguggacaggaccuguuugggaacuggccuggauca	B4:141767828-141767907:+
D2_35475	1	0.16 ± 0.03		585	585	0	0	no		hsa-miR-4283		blast	gggggcuccugaguggca	cuaaacaaggggccgcguc	gggggcuccugaguggcauggacagacuggcaggcacaccgcacgcagacacagacuaaacaaggggccgcguc	D2:88134189-88134263:-
E2_41693	1	0.16 ± 0.03		4543	4543	0	0	no		hsa-miR-3180-3p		blast	gggggcggggaggcggga	acgucuuuagcagcgugggg	acgucuuuagcagcgugggguggggggcggggaggcggga	E2:10629001-10629041:+
E3_43407	1	0.16 ± 0.03		12	12	0	0	no		hsa-miR-1343-3p		blast	auccugggugcuguggca	caacacaguucaccagccugg	caacacaguucaccagccuggccccuggcagcuuggggaggggagagaaaguguccaguggagggaccauccugggugcuguggca	E3:15611182-15611268:+
A2_7758	1	0.16 ± 0.03		11	11	0	0	no		hsa-miR-1291		blast	uggcccuguggcugggca	cucucugcaaggccagg	cucucugcaaggccagggugacagaggugaagccauguggcagcugcugauccccguggcccuguggcugggca	A2:164213460-164213534:-
B4_19947	1	0.16 ± 0.03		15	15	0	0	no		hsa-miR-4686		blast	gaucugcugagguucagccuccc	ggaagaagcccaguuccu	ggaagaagcccaguuccucuguagaccaccugcuauggaucugcugagguucagccuccc	B4:41180595-41180655:+
A1_2154	1	0.16 ± 0.03		17	17	0	0	no		hsa-miR-4453		blast	cagcuuggagccuggaga	cucagugcugcaagugucc	cagcuuggagccuggagaagggccugggaugucucuuguucucugagagaccccugaccgcauccucagugcugcaagugucc	A1:240633864-240633947:+
C2_29613	1	0.16 ± 0.03		183	183	0	0	no		hsa-miR-6853-5p		blast	ugcgugggggggcgggga	ccaaacuccuccagguuuc	ugcgugggggggcggggacacucucaugaaguuggccucccaaacuccuccagguuuc	C2:10680085-10680143:-
B1_10971	1	0.16 ± 0.03		147	134	13	0	no		hsa-miR-342-5p		blast	gggggugccuggcuggcu	ugagcuggagccccaug	gggggugccuggcuggcucagggggagccuguggcucuugaucucgggguggugagcuggagccccaug	B1:28689955-28690024:+
C2_28970	1	0.16 ± 0.03		25	25	0	0	no		hsa-miR-4663		blast	ggcugagcugagcugggca	ugcagcaaggucagcugc	ggcugagcugagcugggcauggugcggaagacacagggaagccagugcagcaaggucagcugc	C2:116488833-116488896:+
D4_38506	1	0.16 ± 0.03		10078	10078	0	0	no		hsa-miR-4707-5p		blast	cccccggccccggcggga	ccuggcggcccuuccca	cccccggccccggcgggacgagacgccgucccuggcggcccuuccca	D4:93772962-93773009:+
B3_19390	1	0.16 ± 0.03		114	114	0	0	no		hsa-miR-185-3p		blast	aggggcuggggagaccca	ggacugacucagcagaggu	ggacugacucagcagaggugggcaggggcuggggagaccca	B3:141299922-141299963:-
D2_35034	0.9	0.00 ± 0.00		35	35	0	0	no		hsa-miR-6833-5p		blast	auguggaaaacagggcca	gcuccucuagccccagga	gcuccucuagccccaggacauguggaaaacagggcca	D2:43460430-43460467:-
E2_41886	0.9	0.00 ± 0.00		34	34	0	0	yes				blast	cuuccuuggaugucugau	caggugggaaauu	cuuccuuggaugucugauugaaaggaaauccaaauuucuuguuguucaggugggaaauu	E2:23615529-23615588:+
B1_12253	0.9	0.00 ± 0.00		2038	2038	0	0	no		hsa-miR-1237-5p		blast	ugggggcgggggggcgua	cuccuucgccuuauuu	cuccuucgccuuauuuuucuagggcugcggagaccagaggcccaacugacugggggcgggggggcgua	B1:202808517-202808585:+
D1_31559	0.9	0.00 ± 0.00		98	98	0	0	no		hsa-miR-3170		blast	cugggguuguaggacuga	agucaguugagcaaccuacugu	agucaguugagcaaccuacuguuuugauuucugugcaggucacgauccugggguuguaggacuga	D1:40500845-40500910:+
E2_41824	0.9	0.00 ± 0.00		32	32	0	0	no		hsa-miR-12119		blast	cucugagggcugggccua	agccacagcuggggagaa	cucugagggcugggccuagagccacagcuggggagaa	E2:18795731-18795768:+
B3_18587	0.9	0.00 ± 0.00		5	5	0	0	yes		bta-miR-6528		blast	ugagggaaacugagguga	acccaccuugucugagc	ugagggaaacugaggugaggcaaucccuucacccaccuugucugagc	B3:48370734-48370781:-
B1_13859	0.9	0.00 ± 0.00		37	37	0	0	no		hsa-miR-1237-5p		blast	ugggggcgagggggcgggg	cauuauaccuacuacgcgucaggu	ugggggcgagggggcggggcgcggguuaccauccagcccauuauaccuacuacgcgucaggu	B1:195542012-195542074:-
C1_25520	0.9	0.00 ± 0.00		41	41	0	0	yes				blast	cuggucuugcacucugugcau	gugcagugucaggauccaggc	gugcagugucaggauccaggcuuuuucuaucuugcuggucuugcacucugugcau	C1:26847345-26847400:-
A1_30	0.9	0.00 ± 0.00		15	15	0	0	no		hsa-miR-6829-5p		blast	ggggcugcggcugagcca	guagaguggcagcgacag	ggggcugcggcugagccacaguggggcacagaacaggcggguacggguagaguggcagcgacag	A1:3053582-3053646:+
B4_20820	0.9	0.00 ± 0.00		30	30	0	0	no		hsa-miR-4320		blast	gggauucugggauuuggcugcuu	acagccaucucccugagccucua	gggauucugggauuuggcugcuuucagaaacggcaacagccaucucccugagccucua	B4:133672137-133672195:+
E2_42128	0.9	0.00 ± 0.00		27	27	0	0	yes				blast	ggggcgcuuggguggcca	gucaguugaguguccaac	ggggcgcuuggguggccaagucaguugaguguccaac	E2:49977289-49977326:+
D2_33863	0.9	0.00 ± 0.00		19	19	0	0	no		hsa-miR-5589-5p		blast	ggcuggguguggaaggga	ccgagggccacauccuucucuu	ccgagggccacauccuucucuucuccucagccaucguucucugccauggggagggcuggguguggaaggga	D2:18024784-18024855:+
B4_20436	0.9	0.00 ± 0.00		22	22	0	0	yes				blast	uuuucuuugugaagggga	cccuuuacuguugggaauag	uuuucuuugugaaggggaacuugcccuuuacuguugggaauag	B4:92082469-92082512:+
C2_30807	0.9	0.00 ± 0.00		4985	4985	0	0	no		hsa-miR-3960		blast	ggcggcgggcggccggga	gaggcugcgugcucggggc	ggcggcgggcggccgggaggaggcugcgugcucggggc	C2:137746901-137746939:-
B4_22272	0.9	0.00 ± 0.00		13	13	0	0	no		hsa-miR-762		blast	ggggcuggggccagagga	cucccuucagugaggc	ggggcuggggccagaggacuccucccuucagugaggc	B4:138665831-138665868:-
D4_38308	0.9	0.00 ± 0.00		35	35	0	0	no		hsa-miR-635		blast	ccuugggccuggcuggca	gcagaccugcccgcuccc	ccuugggccuggcuggcacuggagcacagaauccugcagaccugcccgcuccc	D4:80878796-80878849:+
E1_41508	0.9	0.00 ± 0.00		37	37	0	0	no		hsa-miR-5589-5p		blast	agcuggguucagaccguca	cuggcugagaccuugc	cuggcugagaccuugccaggcagcucugugcuuugugcagcuggguucagaccguca	E1:62618679-62618736:-
A1_2910	0.9	0.00 ± 0.00		118	118	0	0	no		hsa-miR-4283		blast	uggggcuccuggggggca	acccccagcgcggagugaggag	acccccagcgcggagugaggagguggggcuccuggggggca	A1:88004756-88004797:-
B3_18508	0.9	0.00 ± 0.00		441	441	0	0	yes				blast	aggggcgccugaguggua	ccacucuuugguggcucucu	ccacucuuugguggcucucuguaugugugugugcuuuuaaaaguaaaugcaguuaggggcgccugaguggua	B3:40379296-40379368:-
A3_9388	0.9	0.00 ± 0.00		30	30	0	0	yes				blast	cgugggcuguuauaaugaguaa	gaucacugugaugugcucggc	gaucacugugaugugcucggccugaagggccgugggcuguuauaaugaguaa	A3:9445504-9445556:-
E2_42815	0.9	0.00 ± 0.00		29	29	0	0	no		hsa-miR-4663		blast	agcugagcugagcugggca	guggguuggaguucaggggc	agcugagcugagcugggcauugguggguuggaguucaggggc	E2:35880401-35880443:-
E2_41844	0.9	0.00 ± 0.00		22	22	0	0	yes				blast	uacccggaggaaaagaaa	ccuuaucuccgaaggugga	uacccggaggaaaagaaauccuuaucuccgaaggugga	E2:20548288-20548326:+
B4_20934	0.9	0.00 ± 0.00		12	12	0	0	no		hsa-miR-6846-5p		blast	cgggggcuugaagaacgugguggc	cauggauacuuugacaaccccccacc	cgggggcuugaagaacgugguggcccaaaaaaauggccauggauacuuugacaaccccccacc	B4:141070027-141070090:+
D2_35470	0.9	0.00 ± 0.00		94	94	0	0	no		cfa-miR-8846		blast	ggggacagugccagggga	cccgcacaccgcagccuccg	cccgcacaccgcagccuccgugcuggccaucacugcaggaguuucugccucagacaagcccgggugggggacagugccagggga	D2:87849981-87850065:-
B4_20923	0.9	0.00 ± 0.00		310	310	0	0	no		hsa-miR-6825-5p		blast	cggggagguggggcggggga	ccuuggcagaaggugcuggg	ccuuggcagaaggugcugggccuguggacucagugguguccugggacccggggagguggggcggggga	B4:140608259-140608327:+
B3_18446	0.9	0.00 ± 0.00		40	40	0	0	no		hsa-miR-6782-5p		blast	gaggggugccuggauggcc	ccugccucaaccccugug	ccugccucaaccccuguggcuuuggucuguuccuuuucagacucauuugaugaggggugccuggauggcc	B3:33308129-33308199:-
E1_40418	0.9	0.00 ± 0.00		355	267	87	1	no		hsa-miR-4283		blast	aggggcuccuggcuggua	agccccguguugagcccc	aggggcuccuggcugguagagcaugugacucuugaucuuggggucaugaguuugagccccguguugagcccc	E1:48575498-48575570:+
A2_6482	0.9	0.00 ± 0.00		15	15	0	0	no		hsa-miR-3652		blast	aggcuggaggagaaggca	cacgaggacuugggcugga	cacgaggacuugggcuggaagcauguggaguguccugcgaggcuggaggagaaggca	A2:22254251-22254308:-
B3_18132	0.9	0.00 ± 0.00		166	166	0	0	yes				blast	uugcaagcaacacucugugucagau	cugaugcaauuugagcuugcuauagcaaga	uugcaagcaacacucugugucagaugaucgaaguugucugaugcaauuugagcuugcuauagcaaga	B3:147509512-147509579:+
A1_3514	0.9	0.00 ± 0.00		17	14	2	1	no				blast	gguuccaggcucugagua	aagcaggggaggggcacaga	aagcaggggaggggcacagagaaaaggagacacagaaucugaagcugguuccaggcucugagua	A1:157322152-157322216:-
B4_21883	0.9	0.00 ± 0.00	rRNA	245	245	0	0	no		hsa-miR-6510-5p		blast	aagcagggucgggccugguuagca	caaccacuugggcccuacccuagaccu	aagcagggucgggccugguuagcacuuggaugggagaaaugcaaccacuugggcccuacccuagaccu	B4:97402072-97402140:-
D2_34883	0.8	0.00 ± 0.00		364	361	0	3	yes				blast	cccccacgucgggcuccau	auggaaccugcuugggauuc	cccccacgucgggcuccaugcugagcauggaaccugcuugggauuc	D2:27388813-27388859:-
A3_8972	0.8	0.00 ± 0.00		3	3	0	0	yes		bta-miR-2308		blast	cugggcuuggagucagaa	cuugcucuaacucugcu	cugggcuuggagucagaagaccuggcuucuugcucuaacucugcu	A3:121743782-121743827:+
A1_1752	0.8	0.00 ± 0.00		997	997	0	0	no		hsa-miR-4283		blast	gggggcuccuggguggua	ucacagcuucugg	gggggcuccugggugguaaugagaggcuggcccucgucuucacagcuucugg	A1:199816266-199816318:+
A3_9574	0.8	0.00 ± 0.00		968	634	334	0	no		hsa-miR-4283		blast	gggggcucuuggguggca	gcaguggcgggggacucuugg	gggggcucuuggguggcaguggcggggggcuguuggguggcggaggcagcaauggcaaggggcucuuggguggcaguggcgggggacucuugg	A3:26149213-26149306:-
X_49328	0.8	0.00 ± 0.00		20	20	0	0	no		hsa-miR-762		blast	ggggcuggaggcggggca	ggaggcggggcagcuucug	ggaggcggggcagcuucuggaggcaaggaaggggcuggaggcggggca	X:128307961-128308009:-
A2_5920	0.8	0.00 ± 0.00		186	183	3	0	yes				blast	gaguucucuuuucuuuuua	gagagagagagagagagaga	gaguucucuuuucuuuuuaaaaguguauuuauuuauuuugagagagagagagagagagaga	A2:159235392-159235453:+
F2_46393	0.8	0.00 ± 0.00		16	16	0	0	yes				blast	uauuagcuggacuugucuuuaua	auuuggcaauucuagccagagga	auuuggcaauucuagccagaggacccucauauauuugagaggcuauuagcuggacuugucuuuaua	F2:73387878-73387944:+
A3_10238	0.8	0.00 ± 0.00		15	15	0	0	no		hsa-miR-9851-5p		blast	ugcuggcagcuuggagua	cuuccuugccaggacu	cuuccuugccaggacuccuaucagcccucccggcuggaguucacggccugcuggcagcuuggagua	A3:98090032-98090098:-
C1_27089	0.8	0.00 ± 0.00		32	32	0	0	no		bta-miR-2899		blast	cggcgggcggcggcggaa	ccacgccggcggccuca	cggcgggcggcggcggaagugggggcucgcccuacgcgcacauggguuccuaccaguaccacgccggcggccuca	C1:163252226-163252301:-
A2_6755	0.8	0.00 ± 0.00		10	8	2	0	yes				blast	ggggucugggcuggagga	cuugggcccagccagcau	ggggucugggcuggaggaggagagggagccucagaacacuuacugcuugggcccagccagcau	A2:51033116-51033179:-
C2_29583	0.8	0.00 ± 0.00		35	35	0	0	yes				blast	agggacgccuggauggua	caguucaguguccaauu	agggacgccuggaugguacagucaguucaguguccaauu	C2:8683523-8683562:-
B2_15816	0.8	0.00 ± 0.00		5057	5057	0	0	no		hsa-miR-378a-3p		blast	acuggacuuggagucagaa	augugccugagcccagcccugc	acuggacuuggagucagaagaugugccugagcccagcccugc	B2:44046242-44046284:-
A2_6844	0.8	0.00 ± 0.00		362	362	0	0	no		hsa-miR-328-5p		blast	gggggggcgcggugguga	aucucagccacaucua	aucucagccacaucuacccuggugcaccacuaugcaaggagcaacugggggggggggggcgcggugguga	A2:57820135-57820205:-
A2_6949	0.8	0.00 ± 0.00		10	10	0	0	yes				blast	aggugcuguuuggagugggcucc	ggcauccucuaaacagcuccaga	aggugcuguuuggagugggcuccuuuuauuagcuuugggcauccucuaaacagcuccaga	A2:67270714-67270774:-
E2_42491	0.8	0.00 ± 0.00		3	3	0	0	yes		hsa-miR-3142		blast	gaggccuugggguugaaacg	agucuccccaguggccuccu	gaggccuugggguugaaacggugguggagcccuaggucagaagaucagggaggugucaccggaggaagggagucuccccaguggccuccu	E2:7829333-7829423:-
E1_41085	0.8	0.00 ± 0.00		87	86	1	0	no		hsa-miR-342-5p		blast	uggggugccugggcggca	cucucccgaguuccagccccaca	uggggugccugggcggcacaaucuguuaagcguccgacucucugucccggcucagguccugcucucccgaguuccagccccaca	E1:36797042-36797126:-
C2_28677	0.8	0.00 ± 0.00		21	14	7	0	no		bta-miR-12005		blast	cugaagucauggaaguuguagaa	cauagauuuccuucaguu	cauagauuuccuucaguuugccauaguguggacgcagaaauuugagaggcuugggcacugaagucauggaaguuguagaa	C2:85253927-85254007:+
C1_27609	0.8	0.00 ± 0.00		50	50	0	0	no		hsa-miR-4505		blast	gggcuggggggcgggcggg	ggcuuguuccaggucugu	gggcuggggggcgggcgggguggagaugggcuuguuccaggucugu	C1:215347398-215347444:-
B4_20229	0.8	0.00 ± 0.00		99	99	0	0	no		hsa-miR-9899		blast	ggggcgccugguuggcua	gccagcacuacaggaguguggg	gccagcacuacaggaguguggguggugucugagggacggucauccacaauaaaaguuuuggggcgccugguuggcua	B4:72128031-72128108:+
D1_33250	0.8	0.00 ± 0.00		68	68	0	0	yes				blast	ugcugugugaccucggga	ucaagacacacaguuuc	ucaagacacacaguuucccugcuguauuccaacuauacggcugaauugcugugugaccucggga	D1:91139958-91140022:-
A1_3813	0.8	0.00 ± 0.00		243	243	0	0	no		hsa-miR-876-3p		blast	cggugguuucccuucccg	gagagggagccgga	cggugguuucccuucccgaucccggggaccuuccgccucgagagggagccgga	A1:195068414-195068467:-
A1_3148	0.8	0.00 ± 0.00		23	23	0	0	no		bta-miR-2385-5p		blast	auggggcagcugagaggg	ccucacuaucacccagug	ccucacuaucacccagugccuggcacacaguggcaagcuccaugugggcugaacaagcaauggggcagcugagaggg	A1:113979832-113979909:-
B4_20196	0.8	0.00 ± 0.00		176	176	0	0	no		bta-miR-2343		blast	gaggggagcuuggguggca	cuacucaggucauaaccucac	gaggggagcuuggguggcacgaucgguggggcacuggucuucuacucaggucauaaccucac	B4:68634780-68634842:+
A2_6673	0.8	0.00 ± 0.00		293	293	0	0	yes				blast	gaaagauggaaagaacca	ggcucugccauuuaucca	gaaagauggaaagaaccagcauucuuaaugauaagguugaagucugggcucugccauuuaucca	A2:41479679-41479743:-
B4_19966	0.8	0.00 ± 0.00		158	158	0	0	no		hsa-miR-141-3p		blast	uaacacugucugguaaagauggcc	ccgguucccucggcagugaccuucaggg	uaacacugucugguaaagauggcccccgggccgguucccucggcagugaccuucaggg	B4:42008776-42008834:+
D3_36785	0.8	0.00 ± 0.00		17	17	0	0	yes				blast	cuuugagaaccacugagcua	aauugggggagucaaaguu	cuuugagaaccacugagcuagacuaauugggggagucaaaguu	D3:14434263-14434306:-
E1_40532	0.8	0.00 ± 0.00		10	10	0	0	yes				blast	cugucguggcucggaaacuaugguu	ccauuccuccaggcacacagcc	cugucguggcucggaaacuaugguuauucccuuccauuccuccaggcacacagcc	E1:58849870-58849925:+
B1_11607	0.8	0.00 ± 0.00		1005	1005	0	0	yes				blast	gagaacuuugaagacuca	agguuuacaggucucag	agguuuacaggucucagacuuucugguuguggagaacuuugaagacuca	B1:115846325-115846374:+
B3_17833	0.8	0.00 ± 0.00		26	26	0	0	no		bta-miR-12010		blast	gggaggcugaggcaggaa	ugaaaaccuucagacuccccg	ugaaaaccuucagacuccccgggguaaaccaggacgggagccgggagggaggcugaggcaggaa	B3:117360070-117360134:+
E1_40559	0.8	0.00 ± 0.00		10	10	0	0	no		hsa-miR-762		blast	ggggcugggggugcuggca	ccggcgccugcaggcacac	ccggcgccugcaggcacacaagggcggggcugggggugcuggca	E1:60064850-60064894:+
B3_17847	0.8	0.00 ± 0.00		171	171	0	0	yes				blast	gagagccugacgugggga	uucagcaggcucccug	uucagcaggcucccugcucaacagagagccugacgugggga	B3:118788756-118788797:+
B1_12462	0.8	0.00 ± 0.00		7	7	0	0	yes		bta-miR-2486-3p		blast	caaugagggacagguaga	uagccugucagacucagaggc	uagccugucagacucagaggcuauugaacuggacaaugagggacagguaga	B1:6391297-6391348:-
B3_17351	0.8	0.00 ± 0.00		21	21	0	0	no		hsa-miR-939-5p		blast	uggggagccuggauggua	ccccuugccucauucagu	ccccuugccucauucagucuguauugcucagcaccccugggccgggacuggggagccuggauggua	B3:63417664-63417730:+
D3_36907	0.8	0.00 ± 0.00		26	26	0	0	no		hsa-miR-6846-5p		blast	cgggggcugagagauaacuggguu	cuuaagcuuucugagguuuagug	cgggggcugagagauaacuggguuggccauguguagccacaguggcuuugagcaagucacuuaagcuuucugagguuuagug	D3:26569404-26569486:-
A2_6324	0.7	0.00 ± 0.00		5	5	0	0	yes		hsa-miR-4675		blast	ggggcugugauaaauucuguuuguu	caaguuguguuugcauagaauuug	caaguuguguuugcauagaauuuggaaugacaaguauauccggucauucuaggggcugugauaaauucuguuuguu	A2:11166407-11166483:-
A1_3463	0.7	0.00 ± 0.00		115	115	0	0	no		hsa-miR-6741-5p		blast	gugggugccuggguggca	cagcucaggucaugaucuccca	gugggugccuggguggcagagucgguuaagcguccgacuucagcucaggucaugaucuccca	A1:145352483-145352545:-
C2_29518	0.7	0.00 ± 0.00		63	63	0	0	no		hsa-miR-608		blast	ggggguggggccgggggga	ccccaugggaacagccuggu	ccccaugggaacagccuggugaaauagagaggggguggggccgggggga	C2:3804220-3804269:-
E2_42469	0.7	0.00 ± 0.00		60	60	0	0	yes				blast	ggggggggcugggggcca	gacuucagggucugagggag	ggggggggcugggggccaggacuccugggucugaggaggaggggcugggggucaggacuucagggucugagggag	E2:6860401-6860476:-
A1_79	0.7	0.00 ± 0.00		27	27	0	0	no		hsa-miR-6770-3p		blast	auggcggcggcggcggca	ccgccuccugucaucgccucuc	ccgccuccugucaucgccucucaagccaacauggcggcggcggcggca	A1:9187158-9187206:+
B4_20335	0.7	0.00 ± 0.00		18	18	0	0	no		hsa-miR-299-3p		blast	cauguggguccggaaucucuugau	caggaggggacccacggcuu	caggaggggacccacggcuucauugcacggcacauguggguccggaaucucuugau	B4:82610005-82610061:+
E1_41536	0.7	0.00 ± 0.00		11	11	0	0	no		hsa-miR-6756-5p		blast	agggugggcuguaucucuuucagu	ugggugacacagccuucccaug	ugggugacacagccuucccaugauucaagggugggcuguaucucuuucagu	E1:63486071-63486122:-
B2_15122	0.7	0.00 ± 0.00		26	26	0	0	yes				blast	acuggaccacugucucca	uuuacuuguggucccaguuu	acuggaccacugucuccaaagcuuucagggggucuucccagggcuuuacuuguggucccaguuu	B2:124502425-124502489:+
C1_26536	0.7	0.00 ± 0.00		29	29	0	0	yes		hsa-miR-5589-5p		blast	ggcuggguguggaagcca	cuuuccacacuauuuuugcuca	cuuuccacacuauuuuugcucaacuucaauucugaaagauauuugggcuggguguggaagcca	C1:110229774-110229837:-
E1_41078	0.7	0.00 ± 0.00		136	136	0	0	no		hsa-miR-1233-5p		blast	ggugggagacugggaaaa	cuccuuaaacuuccagcca	cuccuuaaacuuccagccacagggguacaggggugggagacugggaaaa	E1:36063164-36063213:-
B1_13607	0.7	0.00 ± 0.00		6	6	0	0	yes		hsa-miR-6759-5p		blast	cugugggugcuaaguucucuguggc	caugguaguauagaagcagcccauagau	cugugggugcuaaguucucuguggcaacuaucuaacuucugccaugguaguauagaagcagcccauagau	B1:161034165-161034235:-
C1_26642	0.7	0.00 ± 0.00		14	14	0	0	yes				blast	cuugauuuggauucucaa	gcagaaccauaucagug	gcagaaccauaucaguggcacacucugaccagugaacccagugggguguagauccgcuugauuuggauucucaa	C1:118039263-118039337:-
A2_6559	0.7	0.00 ± 0.00		10736	10736	0	0	no		hsa-miR-1237-5p		blast	ugggggcggggaggcgagga	guggacacucaccguccuuccc	ugggggcggggaggcgaggagggucagaggaugggggacggagggaccuggggaaaaggagggcguggacacucaccguccuuccc	A2:31422986-31423072:-
E1_40747	0.7	0.00 ± 0.00		14	14	0	0	no		hsa-miR-4642		blast	guggcaucgucugaucucuguugu	aacggggauggguuuggagug	guggcaucgucugaucucuguuguagacaguggauuauaacggggauggguuuggagug	E1:6951622-6951681:-
C2_30265	0.7	0.00 ± 0.00		13	13	0	0	no		hsa-miR-769-3p		blast	gugggaucagaugcuaggaggacug	gucuuuugugggguuugccuugacac	gugggaucagaugcuaggaggacugagaaguggaucacuggauuuagucaggucuuuugugggguuugccuugacac	C2:81533704-81533781:-
D2_35022	0.7	0.00 ± 0.00		13	13	0	0	no		hsa-miR-762		blast	ggggcuggggccagagga	cucguuuccuccccua	cucguuuccuccccuaccauggggcccagucucauuucaggaaccuaggaggggcuggggccagagga	D2:41559830-41559898:-
D3_36340	0.7	0.00 ± 0.00		149	147	0	2	no		hsa-miR-939-5p		blast	aggggagccuggguggua	uucagcucaggucauaaucucaua	aggggagccugggugguaggcaucugacuucagcucaggucauaaucucaua	D3:74169261-74169313:+
A1_3125	0.7	0.00 ± 0.00		15	15	0	0	no		hsa-miR-4433b-3p		blast	caggagugauggagcugucucua	gacgcgcaguuugaaaacuaccugca	caggagugauggagcugucucuaguuacaggcccauaguugacuacaucgacgcgcaguuugaaaacuaccugca	A1:111865754-111865829:-
D1_31264	0.7	0.00 ± 0.00		143	143	0	0	no		hsa-miR-6805-5p		blast	gagggggcugggccugga	cccacagccccugaga	gagggggcugggccuggagaccccacagccccugaga	D1:10007045-10007082:+
D3_36961	0.7	0.00 ± 0.00		10	10	0	0	yes				blast	ucuggggcugagaucuauucugggu	gguggguggauccaggcuuagguu	ucuggggcugagaucuauucuggguggggcccugccaggaaacgugcauauguguuugggaauggguggguggauccaggcuuagguu	D3:30585288-30585376:-
C1_26147	0.6	0.00 ± 0.00		41	41	0	0	no		hsa-miR-5187-5p		blast	ggggaugagcugugggga	uccaggcuuauuacuga	ggggaugagcuguggggagaggggcucuugaucauggaagcuccugucguccaggcuuauuacuga	C1:80894085-80894151:-
E2_42790	0.6	0.00 ± 0.00		25	25	0	0	no		hsa-miR-4505		blast	gggcuggggcgcggggggc	ugauugugaaccgggcugu	ugauugugaaccgggcugucggcgggguggguggagggggcuggggcgcggggggc	E2:34550681-34550737:-
D3_36695	0.6	0.00 ± 0.00		500	500	0	0	yes				blast	gggggaaaggagguggaga	ucccucucugugcuuucccaucac	gggggaaaggagguggagaaaagacuacuugucucccucucugugcuuucccaucac	D3:7147236-7147293:-
E2_42600	0.6	0.00 ± 0.00		9	9	0	0	no		hsa-miR-3180-3p		blast	cggggcggccccggggggacccggc	cggcucccgcuguaccccgac	cggcucccgcuguaccccgaccugcgcgccccgcaacaccaccagcguggacagcggcgcgcccggcggggcggccccggggggacccggc	E2:14146988-14147079:-
D2_34497	0.6	0.00 ± 0.00		2110	2110	0	0	no		hsa-miR-7704		blast	gggggucgggcgggggga	cuuuugucucuguccu	cuuuugucucuguccuagagggcuuccucuggcgagucugggggugggggugggggggucgggcgggggga	D2:82389898-82389969:+
B3_18554	0.6	0.00 ± 0.00		48	48	0	0	no		bta-miR-2454-5p		blast	gugggggcggggggggcga	gucuucucaacuccuagag	gucuucucaacuccuagagacacuugacucucacgaucggggaucaguguuggaccggagugggggcggggggggcga	B3:44035441-44035519:-
C1_22784	0.6	0.00 ± 0.00		10	10	0	0	no		hsa-miR-185-3p		blast	aggggcugaagcugggca	ccccagccccccg	aggggcugaagcugggcagacggaggugagaggaggaaacuugugcccccucuccccagccccccg	C1:24039931-24039997:+
E1_40879	0.6	0.00 ± 0.00		9	9	0	0	yes				blast	cgcgggggggggcggggcgg	gccagaagccccuccuccguc	cgcgggggggggcggggcggguccaggagcucaaagcccgaagaggcuggaaccagccagaagccccuccuccguc	E1:15407109-15407185:-
C1_22763	0.6	0.00 ± 0.00		15	12	3	0	no				blast	ggccggguggaggacgcgu	ccagccucgcccgcgcccc	ccagccucgcccgcgccccucuaggcucuggcugugcuggccgaggcgggaggggccggguggaggacgcgu	C1:23326811-23326883:+
A1_1002	0.6	0.00 ± 0.00		432	432	0	0	no		bta-miR-2454-5p		blast	gugggggcggggaggugca	ugcuuuccagcaauuuag	gugggggcggggaggugcagaggugcuuuccagcaauuuag	A1:111723651-111723692:+
A1_3036	0.6	0.00 ± 0.00		42	42	0	0	yes				blast	uggcacaagauguagaaggcaga	uguuuucucccaucucagccagccaag	uguuuucucccaucucagccagccaaguuccagacuggauucugccaggaacuggcacaagauguagaaggcaga	A1:104138709-104138784:-
B3_17725	0.6	0.00 ± 0.00		12	12	0	0	no		hsa-miR-3175		blast	aggggagagaaaagagauu	ucuucacuccuccccuca	ucuucacuccuccccucagacuuuggaacccucaggagcucugcuuuaacacugaggacagaaggggagagaaaagagauu	B3:107022003-107022084:+
A1_1676	0.6	0.00 ± 0.00		27	27	0	0	no		hsa-miR-1233-5p		blast	agugggaggucggaacugcuugcu	caggcgguggcaauuacaacuuc	agugggaggucggaacugcuugcucuuaguucagagacaggcgguggcaauuacaacuuc	A1:190251609-190251669:+
D3_35971	0.6	0.00 ± 0.00		40	40	0	0	yes				blast	gaguucucuuuucuuuga	acagaaacuuagaauucug	acagaaacuuagaauucugguuuaauuccagaguucucuuuucuuuga	D3:35315335-35315383:+
E2_42627	0.6	0.00 ± 0.00		29	29	0	0	yes				blast	gaaaaggauguggagaua	ucucucauaacuccacgcac	gaaaaggauguggagauacuggaucucucauaacuccacgcac	E2:15851363-15851406:-
F2_47316	0.6	0.00 ± 0.00		9	5	0	4	no		hsa-miR-1237-5p		blast	ggggggcgcgggggcgga	uucaccacuugugcuucccgca	ggggggcgcgggggcggaccccggccgccggaagguucaccacuugugcuucccgca	F2:84928265-84928322:-
X_48198	0.6	0.00 ± 0.00		193	193	0	0	no		hsa-miR-1226-5p		blast	cugagggcugggccugga	cuuugucuccccuacagga	cugagggcugggccuggaaaauagggauugaggucucuauauccuuugucuccccuacagga	X:109170709-109170771:+
C1_23622	0.6	0.00 ± 0.00		12	12	0	0	no		hsa-miR-654-5p		blast	cggugggcuggagaacuuugcgaa	cucucguucuccccucacaacgag	cggugggcuggagaacuuugcgaagcgccccaaacugcuccuugcuuccacucucagccauuucucucguucuccccucacaacgag	C1:96017922-96018009:+
E1_40648	0.6	0.00 ± 0.00		304	304	0	0	yes				blast	ugaaauugcugaaaggua	ccuuucugaagugcucaau	ccuuucugaagugcucaauaagggaggggaaaaaaaaaauccaucgcucucccuggauugaaauugcugaaaggua	E1:1128674-1128750:-
E3_43848	0.6	0.00 ± 0.00		4	4	0	0	yes		hsa-miR-7109-5p		blast	gugggggggggcgggcgg	gucugccagaucuuuccauuu	gucugccagaucuuuccauuuucagggcacuuuuacauaaguaauuuguaggugggggggggcgggcgg	E3:10170376-10170445:-
A1_3698	0.6	0.00 ± 0.00		9	9	0	0	yes				blast	ggggucugggcuggagga	cuccgcccagaucccgc	cuccgcccagaucccgcaggggucugggcuggagga	A1:178862666-178862702:-
C2_28121	0.6	0.00 ± 0.00		14	14	0	0	yes				blast	ugcuagaacagaauaccaua	agguaguuguuagaacagcacc	agguaguuguuagaacagcacccuauucucagaaccaauuuuuguuuuagucugcuuagggugcuagaacagaauaccaua	C2:31630575-31630656:+
A3_8956	0.5	0.00 ± 0.00		10	10	0	0	no		hsa-miR-5009-5p		blast	cuggacuuggagucagga	cuggucccgguccagug	cuggacuuggagucaggacucaugagugcuggucccgguccagug	A3:120081069-120081114:+
A2_4298	0.5	0.00 ± 0.00		11	11	0	0	yes				blast	cuaagagacuaagugagcucaca	ugggcuucugacucuugcu	cuaagagacuaagugagcucacagaucuggaaggaaaggaugugggcuucugacucuugcu	A2:223365-223426:+
B1_11110	0.5	0.00 ± 0.00		2526	2526	0	0	no		hsa-miR-608		blast	cggggugggggcggggagu	ucagcgcccggaacuuagua	cggggugggggcggggaguaccugggguaguuuugaaucugcagggagacgcucagcgcccggaacuuagua	B1:46866488-46866560:+
C1_23049	0.5	0.00 ± 0.00		94	94	0	0	no		hsa-miR-3170		blast	cugggguuguaggacuga	ucuccuggguucuguugg	ucuccuggguucuguugguggccuucaucucugggguuguaggacuga	C1:37920030-37920078:+
E2_42987	0.5	0.00 ± 0.00		211	211	0	0	no		hsa-miR-1237-5p		blast	ugggggcggggagguggg	gggugacucagucggucgacu	ugggggcggggaggugggggcggugccugggugacucagucggucgacu	E2:51490128-51490177:-
X_48005	0.5	0.00 ± 0.00		29	29	0	0	no		hsa-miR-4279		blast	cucuccucuucuccccca	ggaggaaaaaguaggggauuu	ggaggaaaaaguaggggauuuuggcuagauaucaagcccucuccucuucuccccca	X:83600268-83600324:+
B3_17873	0.5	0.00 ± 0.00		47	47	0	0	no		hsa-miR-3153		blast	ugggaaagagaggagcca	ggacucuuccaacagc	ggacucuuccaacagcaccugggucugccuggaugaugcugggaaagagaggagcca	B3:120124382-120124439:+
A3_7964	0.5	0.00 ± 0.00		11	11	0	0	no		hsa-miR-3150b-3p		blast	ggaggagagacucuggca	cgagcuuggauuuccggacu	ggaggagagacucuggcaucgugcgagcuuggauuuccggacu	A3:5653336-5653379:+
X_47845	0.5	0.00 ± 0.00		10	10	0	0	yes				blast	gacagaaagacccuauga	auccaggucucucuuccu	auccaggucucucuuccuaaugccccagagcaggcugugaaagggacagaaagacccuauga	X:58183932-58183994:+
D4_39201	0.5	0.00 ± 0.00		118	118	0	0	no		hsa-miR-3191-3p		blast	uggggacggggaggcgga	caccucaguuguggga	uggggacggggaggcggaggccuagcggggucuagcuuggaggcagggaggucuucaccucaguuguggga	D4:72070048-72070119:-
A3_9576	0.5	0.00 ± 0.00		333	333	0	0	no		hsa-miR-6085		blast	aaggggcucuuggguggca	gcaguggcggggggcuguugg	gcaguggcggggggcuguuggguggcggaggcagcaauggcaaggggcucuuggguggca	A3:26149369-26149429:-
B4_20359	0.5	0.00 ± 0.00		48	48	0	0	no		hsa-miR-877-5p		blast	cuagaggaaggagaagca	uuucuuccccucaggu	uuucuuccccucagguagggcuauucuagaggaaggagaagca	B4:84792460-84792503:+
D3_35980	0.5	0.00 ± 0.00		13	12	1	0	no		hsa-miR-4688		blast	gaggggcaccuggaugga	gaucccggggucauga	gaggggcaccuggauggauggcucagucagcugagugacuguuaauuuuggcucaggucacgaucccggggucauga	D3:35583800-35583877:+
D3_36232	0.5	0.00 ± 0.00		62	62	0	0	yes				blast	uuuugcuauuuuguuggc	cacauuuagcaauagu	uuuugcuauuuuguuggcaaacacagccguggaggcauuugaggguucuguguccacauuuagcaauagu	D3:67095533-67095603:+
B3_19327	0.5	0.00 ± 0.00		1086	1086	0	0	no		hsa-miR-7109-5p		blast	gugggggggcgggcggga	ucaguugagcgucccacuucg	gugggggggcgggcgggagggcagcuccugaguugcucagucaguugagcgucccacuucg	B3:136320260-136320321:-
D3_36376	0.5	0.00 ± 0.00		234	228	0	6	no		hsa-miR-342-5p		blast	gggggugcuuggguggca	aggucuugaucucagggu	gggggugcuuggguggcacaguugguuaagaauccaauucuugaucucagcucaggucuugaucucagggu	D3:78229645-78229716:+
B3_17893	0.5	0.00 ± 0.00		160	160	0	0	no		hsa-miR-6841-3p		blast	cccuugcagggcuguaggaggua	cccaacaaaggacggggagggguc	cccaacaaaggacggggaggggucgaggggaggcccuugcagggcuguaggaggua	B3:121853423-121853479:+
B2_14946	0.5	0.00 ± 0.00		49	41	8	0	yes				blast	gggguggcggcgggggga	aagcagccuccacaucag	gggguggcggcggggggagagaaaaagagaaagagaauaucuuaagcagccuccacaucag	B2:102887253-102887314:+
F1_45484	0.5	0.00 ± 0.00		55	55	0	0	no		hsa-miR-3960		blast	ggcggcgggcgguggggg	uaccacggggcggauggcggc	uaccacggggcggauggcggcggggcggcgggcgguggggg	F1:42870507-42870548:-
E1_39637	0.5	0.00 ± 0.00		9	9	0	0	no		hsa-miR-92b-5p		blast	ugggacggggggaggggguaa	ucccccucccccggcggagcg	ucccccucccccggcggagcgggguucggagcagccgcgugaaaggugggaaccagucgugggacggggggaggggguaa	E1:2757292-2757372:+
F2_47130	0.5	0.00 ± 0.00		177	177	0	0	yes				blast	guuggcugugagaacuua	agggggcacagucaccaa	agggggcacagucaccaaugggugggcccaaaguuggcugugagaacuua	F2:72044083-72044133:-
A3_9443	0.5	0.00 ± 0.00		577	577	0	0	no		hsa-miR-760		blast	uggcucugagggcuggga	ccggugcagaugguggguaag	uggcucugagggcugggacagcgguagccggccagcgaccgugaugggaccggugcagaugguggguaag	A3:13370857-13370927:-
A2_6919	0.5	0.00 ± 0.00		15	15	0	0	no		hsa-miR-4299		blast	gcuggugaguaggaggga	gcuccaggacuucccagcag	gcuggugaguaggagggagcgcuccaggacuucccagcag	A2:64422623-64422663:-
B3_17197	0.5	0.00 ± 0.00		24	24	0	0	no		hsa-miR-211-3p		blast	ucagggaccuguauuuuccaggaca	gccuggacaauggcagcaacagagg	gccuggacaauggcagcaacagaggagggaagcuggacaguuggcaucucagggaccuguauuuuccaggaca	B3:44511595-44511668:+
B3_18216	0.5	0.00 ± 0.00		25	24	0	1	yes				blast	agaccuacuuaucuaccaacagc	aagguagauagaacaggu	aagguagauagaacaggucuuguuuacaaaacaaauucaagaccuacuuaucuaccaacagc	B3:4253918-4253980:-
B1_13977	0.5	0.00 ± 0.00		9	9	0	0	no		hsa-miR-4633-3p		blast	cggagcuagcugguucucu	gcggggcuggcccguu	cggagcuagcugguucucugggcggggcuggccaccuggcaugggcggggcuggccaccuggcgugggcggggcuggcccguu	B1:205699820-205699903:-
D3_36577	0.5	0.00 ± 0.00		11	11	0	0	yes				blast	gagggugucuggcuggca	cccccuacgcgccccug	cccccuacgcgccccuguuuaccuucuaauauaauacugcuccacauauaagaaccuuacggagggugucuggcuggca	D3:96726026-96726105:+
E1_40574	0.5	0.00 ± 0.00		10	10	0	0	no		hsa-miR-4650-3p		blast	cgguagaaccuggaggccguuuuca	aaaacgcuggccucugcuacccug	cgguagaaccuggaggccguuuucagggagggaagagugcagaaagaauucuagaaaacgcuggccucugcuacccug	E1:61121251-61121329:+
B2_14557	0.4	0.00 ± 0.00		1806	1804	2	0	yes				blast	cugacuugauuuugauuc	uuuaaaaauaaaguaccuu	uuuaaaaauaaaguaccuuggggagccugaguggcucaguugguuaagugucugacuugauuuugauuc	B2:50994144-50994213:+
A2_7418	0.4	0.00 ± 0.00		10	10	0	0	no		hsa-miR-4679		blast	gcugugauggcugaggga	cccccagaccacaccuccc	cccccagaccacaccuccccgcugccuucagaucuuguccuugcuguuuggggcugugauggcugaggga	A2:128371942-128372012:-
C1_25104	0.4	0.00 ± 0.00		11	11	0	0	no		hsa-miR-3151-5p		blast	cguggggccuggaucugucagcu	cucuucuggucuccaagccccucggg	cucuucuggucuccaagccccucggggaaaggcgagcccauccguccacgcguggggccuggaucugucagcu	C1:2364374-2364447:-
C1_26544	0.4	0.00 ± 0.00		24	24	0	0	yes				blast	cuaguuuggguggaauucuaca	uucucuaccagcuugca	uucucuaccagcuugcaaugcugaugagagaugcuaguuuggguggaauucuaca	C1:110610985-110611040:-
X_47602	0.4	0.00 ± 0.00		8	8	0	0	yes		hsa-miR-4693-5p		blast	auacugugguuuuuggaa	ccauaaaccacuguaaua	auacugugguuuuuggaaugccauaaaccacuguaaua	X:25340281-25340319:+
E2_41977	0.4	0.00 ± 0.00		14	14	0	0	no		hsa-miR-9851-5p		blast	ugcuggcacucuguacuucauca	cugaagugucuuccggucagugag	cugaagugucuuccggucagugaggagggcugcccugacgucccuaaaaugccaugcuggcacucuguacuucauca	E2:34183483-34183560:+
A1_2750	0.4	0.00 ± 0.00		9	9	0	0	no		hsa-miR-3960		blast	ggcggcgguggugguggug	cucccgccccgcgcgcugu	cucccgccccgcgcgcugugcguccagcggccgcccggcuccgagcgcaggcggcgguggugguggug	A1:71339150-71339218:-
F1_45478	0.4	0.00 ± 0.00		732	732	0	0	no		bta-miR-10181-5p		blast	agugggaaaggagguggag	cucuucugauuguuuucc	cucuucugauuguuuuccuucucucgcugacacaggagacaagguccucagaugagagugaggagugggaaaggagguggag	F1:42803374-42803456:-
B3_17330	0.4	0.00 ± 0.00		153	153	0	0	no		hsa-miR-7845-5p		blast	gagggacaucuggguggca	ucaguuaagugucugacuc	gagggacaucuggguggcacagucaguuaagugucugacuc	B3:61775685-61775726:+
D3_36000	0.4	0.00 ± 0.00		16	16	0	0	yes				blast	aggacaagagaagugaca	ucaccucuuuguaacuug	aggacaagagaagugacagccagagguugagaggggcuuagaucugucaccucuuuguaacuug	D3:37459710-37459774:+
E3_43408	0.4	0.00 ± 0.00		12	12	0	0	no		hsa-miR-1343-3p		blast	auccugggugcuguggca	gcaaguggccuggaugu	auccugggugcuguggcagaaaggcaaguggccuggaugu	E3:15611250-15611290:+
A3_8147	0.4	0.00 ± 0.00		16	16	0	0	no		hsa-miR-4717-3p		blast	gcacauggaaguuugaga	ccgggcccagugagu	ccgggcccagugagucagaaucugcauucuagcgggaucuucaggcacauggaaguuugaga	A3:21730482-21730544:+
B3_17381	0.4	0.00 ± 0.00		36	36	0	0	no		bta-miR-12062		blast	ggggauggcugcggggga	ccaccacagcuggguuuau	ccaccacagcuggguuuauguuaaugaggcgacuuuugguaagcacauaagggggauggcugcggggga	B3:65694871-65694940:+
D2_34207	0.4	0.00 ± 0.00		127	127	0	0	no		hsa-miR-6757-5p		blast	gagggaugccuggcuggca	aaagcccuggacuuccuccc	aaagcccuggacuuccucccuucuuagagaaccucagguuccuuucaaaagagagagggaugccuggcuggca	D2:57141457-57141530:+
C1_23636	0.4	0.00 ± 0.00		11	11	0	0	no		hsa-miR-4652-5p		blast	cggggacugcucugauucugacugg	agggagaaggcagaguguggcacgggg	cggggacugcucugauucugacuggauuggagggagaaggcagaguguggcacgggg	C1:97207902-97207959:+
A2_4367	0.4	0.00 ± 0.00		9	9	0	0	yes				blast	gagccugugaggggagggugggga	agcacaguccccgcacaggcucug	agcacaguccccgcacaggcucuggagcagagccugugaggggagggugggga	A2:2777731-2777784:+
D3_35858	0.4	0.00 ± 0.00		159	159	0	0	no		hsa-miR-6742-3p		blast	uccugggugcuguggaua	gccuggcaguuggca	uccugggugcuguggauacggaggcaacaagggauccggggccuggcaguuggca	D3:25518683-25518738:+
E2_43023	0.3	0.00 ± 0.00		11	11	0	0	no		bta-miR-12062		blast	agggaugggagcggggca	ugcacgcuccacgcgcugc	agggaugggagcggggcagacggcaaagcuuccugugcucaguuuggugcacgcuccacgcgcugc	E2:53981577-53981643:-
D4_39482	0.3	0.00 ± 0.00		20	20	0	0	no		hsa-miR-939-5p		blast	uggggagcaaacaggaca	gccucgcaccccauc	gccucgcaccccaucggaaucgcuuguggggagcaaacaggaca	D4:93789102-93789146:-
A2_6920	0.3	0.00 ± 0.00		15	15	0	0	no		hsa-miR-4299		blast	gcuggugaguaggaggga	ccccugccucacggucuc	ccccugccucacggucuccauagagcuggugaguaggaggga	A2:64422645-64422687:-
A1_3790	0.3	0.00 ± 0.00		210	210	0	0	yes				blast	gugggaaagaacuacaagacaucua	gaugugugguuuccuuuacucacag	gaugugugguuuccuuuacucacagaacuauguguuagaucugugggaaagaacuacaagacaucua	A1:192229390-192229457:-
C1_23084	0.3	0.00 ± 0.00		102	102	0	0	no		hsa-miR-342-5p		blast	uggggugccuggggggca	ucucagcucaggucaucauc	uggggugccuggggggcacaguugguuaagcgucuaacucuugaucucagcucaggucaucauc	C1:40457229-40457293:+
D2_34995	0.3	0.00 ± 0.00		46	38	8	0	yes				blast	agcugacagugcagagca	cucucacacugucucuca	agcugacagugcagagcaugcuugggauucucugucuccuucugucucuacuccucucccacucucacacugucucuca	D2:39849770-39849849:-
D3_37288	0.3	0.00 ± 0.00		22	22	0	0	no		hsa-miR-620		blast	cuggagauggaacucauguaacua	guuguggggcugucucagau	guuguggggcugucucagaucaugaagugacccuggagauggaacucauguaacua	D3:68046013-68046069:-
F2_46150	0.3	0.00 ± 0.00	rRNA/tRNA	43	43	0	0	yes				blast	cgugagugaagaaggccuga	aggucuccucaugca	cgugagugaagaaggccugaggacgagaaggucuccucaugca	F2:46199408-46199451:+
D1_31647	0.3	0.00 ± 0.00		11	11	0	0	yes				blast	uuugcauuucugaguuug	aguucagagauggaaaug	aguucagagauggaaauguaaaguuuaauuuuguuuugcauuucugaguuug	D1:52009031-52009083:+
D1_33550	0.3	0.00 ± 0.00		46	46	0	0	yes				blast	ggcgggugugggggggua	uguucccgaauccguccu	uguucccgaauccguccuauuuuggggggcgggugugggggggua	D1:112972419-112972464:-
A2_6458	0.3	0.00 ± 0.00		10	10	0	0	no		hsa-miR-4527		blast	uggucugcagacucuggcacg	ggccagaaaugagggacuggg	ggccagaaaugagggacugggaagggccaaccggucuuggucugcagacucuggcacg	A2:20853359-20853417:-
A2_6308	0.3	0.00 ± 0.00		140	138	0	2	no		bta-miR-24		blast	gugccuacugagcugaaacacaguu	cgggccucccugggcucugccucc	cgggccucccugggcucugccucccgugccuacugagcugaaacacaguu	A2:9825041-9825091:-
A1_2302	0.3	0.00 ± 0.00		839	839	0	0	yes				blast	uggggcaccuggguggga	ucucugccccuccccugc	ucucugccccuccccugcuugugcacucucucucucagaauaaauaaacauuggggcaccuggguggga	A1:13345967-13346036:-
E1_40119	0.3	0.00 ± 0.00		33	33	0	0	no		hsa-miR-1237-5p		blast	ugggggcggggaggcuggc	uggcuuccuucaaccaac	uggcuuccuucaaccaacuacuucaagucugugggggcggggaggcuggc	E1:29487533-29487583:+
C2_27905	0.3	0.00 ± 0.00		226	226	0	0	no		hsa-miR-1237-5p		blast	ugggggcggggagguggg	gaaugaccccagggaggcuaga	gaaugaccccagggaggcuagacuggguaugauguccugaaguugaaucugcaucagaccagggugggggcggggagguggg	C2:10757705-10757787:+
E2_42997	0.3	0.00 ± 0.00		9	9	0	0	yes				blast	gguuagugccuggagagauuuugag	cagacuggggacaucagccca	gguuagugccuggagagauuuugaggucuuggaucccagacuggggacaucagccca	E2:51886569-51886626:-
B1_11778	0.3	0.00 ± 0.00		261	261	0	0	no		hsa-miR-1182		blast	gagggucugaagugggca	cccaaugcagggcuggaa	gagggucugaagugggcacugcgcugacagcagggagcccaaugcagggcuggaa	B1:138304022-138304077:+
F2_46515	0.3	0.00 ± 0.00		10	10	0	0	no		hsa-miR-1237-5p		blast	ugggggcggggagagcca	cacauucccccuccaga	cacauucccccuccagauucagcagugacugaggcccugggggcggggagagcca	F2:83905278-83905333:+
D3_36149	0.3	0.00 ± 0.00		31	31	0	0	yes				blast	gauuuuggacugcuagccucca	gaggcuguuuacaagccaggaagaa	gaggcuguuuacaagccaggaagaaauccucaauagaaaccaacugugacaacaccuugauuuuggacugcuagccucca	D3:57027661-57027741:+
B4_19647	0.3	0.00 ± 0.00		9	9	0	0	no		hsa-miR-6840-5p		blast	gcccccggcgcgcgggga	cccgcgcggcccg	cccgcgcggcccggggacgcacccgcagcggcccccggcccccggcgcgcgggga	B4:11546682-11546737:+
B1_12219	0.2	0.00 ± 0.00		21	21	0	0	no		hsa-miR-1233-5p		blast	cgugggaggacaaggaaaugguga	cccagccaugauccuguggcuuu	cccagccaugauccuguggcuuuaauauuucgcauggagauuccacgugggaggacaaggaaaugguga	B1:200135900-200135969:+
F1_45345	0.2	0.00 ± 0.00		26	25	1	0	no		hsa-miR-3125		blast	gagaggaaggaggggaca	cgucugcuuugcucucaa	gagaggaaggaggggacagagggugugggaaggauacuggaagcaguggggcuggcuaucgucugcuuugcucucaa	F1:29273293-29273370:-
E2_42667	0.2	0.00 ± 0.00		844	844	0	0	no		hsa-miR-6747-5p		blast	aggggugucugaguggca	ucaguuaagcauccaacucu	aggggugucugaguggcagagucaguuaagcauccaacucu	E2:20526786-20526827:-
D4_37963	0.2	0.00 ± 0.00		773	773	0	0	yes				blast	ugggguaucuggguggca	gcauguagauacucaagu	gcauguagauacucaaguaauuaaagguuaauuuucugggguaucuggguggca	D4:42400337-42400391:+
B4_20205	0.2	0.00 ± 0.00		242	226	16	0	yes				blast	gaaacucugaagaaguug	gcuuggagcagggugcauc	gcuuggagcagggugcaucauggccagugguagcugucaggggugcgaggaggaggacgaggaaacucugaagaaguug	B4:69965099-69965178:+
C1_25744	0.2	0.00 ± 0.00		9	9	0	0	yes				blast	caugcaggggaaggguagacauca	ucuucuaugccugcugugaggc	ucuucuaugccugcugugaggcaggaugggccaugcaggggaaggguagacauca	C1:43243077-43243132:-
B1_11111	0.2	0.00 ± 0.00		16	16	0	0	no		hsa-miR-1207-5p		blast	gggcagggcuggccuggga	cuaucagcccccag	cuaucagcccccagggagaugggcagggcuggccuggga	B1:47044713-47044752:+
C1_22783	0.2	0.00 ± 0.00		10	10	0	0	no		hsa-miR-185-3p		blast	aggggcugaagcugggca	cccggcacugggacuggc	cccggcacugggacuggcacggagcaggggcugaagcugggca	C1:24039906-24039949:+
F2_46276	0.2	0.00 ± 0.00		19	19	0	0	yes				blast	ugggaggcugugaaguca	aucaucagccagacacaug	ugggaggcugugaagucacugaaauugcuaucaucuggaaaagaugaugugaucaucagccagacacaug	F2:61777377-61777447:+
C2_28061	0.2	0.00 ± 0.00		118	117	0	1	no		hsa-miR-4323		blast	gagccccacgucgggcucugugua	ccugaucucacgguucauga	ccugaucucacgguucaugaauuugagccccacgucgggcucugugua	C2:24681969-24682017:+
F2_46275	0.2	0.00 ± 0.00		19	19	0	0	yes				blast	ugggaggcugugaaguca	gaguuacauuucaugauagug	gaguuacauuucaugauagugcauggaaauggacccuaggggugcagggaugcaugggaggcugugaaguca	F2:61777323-61777395:+
A2_6699	0.2	0.00 ± 0.00		460	460	0	0	yes				blast	uuguaagagaguuugaaa	ucuucucucucaagauugcuuuc	uuguaagagaguuugaaaucagggagugugaugccuccagcuuuguucuucucucucaagauugcuuuc	A2:45008910-45008979:-
C1_24476	0.2	0.00 ± 0.00		107	107	0	0	yes				blast	ucacaccauggaagcugg	agcuugguguagg	agcuugguguaggcuucucacaccauggaagcugg	C1:177946458-177946493:+
E1_40669	0.2	0.00 ± 0.00		8	8	0	0	yes				blast	uuccccguccgccugguaggagug	cuccacuggggggacgggggggg	uuccccguccgccugguaggagugagccugccuccacuggggggacgggggggg	E1:1798944-1798998:-
C2_30321	0.2	0.00 ± 0.00		13	13	0	0	yes				blast	ugggaauagugaguucuuggga	ucaaggccucuaucuauuccaguc	ugggaauagugaguucuugggaccccuaccugcugcucaaggccucuaucuauuccaguc	C2:85371712-85371772:-
X_48706	0.2	0.00 ± 0.00		95	95	0	0	no		hsa-miR-3170		blast	uugggguuguaggacuua	gguucucauccaggccuugggg	gguucucauccaggccuuggggugcucuuccaggcucacuaguuguuggaagaauucaguuccuugggguuguaggacuua	X:37249903-37249984:-
C1_26583	0.2	0.00 ± 0.00		111	111	0	0	yes				blast	gaaaaaauuggaguguua	ucuuuucaauuuuuuuuuu	gaaaaaauuggaguguuauauuuaacugccccuaauggggggcggggcgagguucuuuucaauuuuuuuuuu	C1:113923507-113923579:-
C1_23050	0.2	0.00 ± 0.00		94	94	0	0	no		hsa-miR-3170		blast	cugggguuguaggacuga	agcucuuaaggcugcucuc	cugggguuguaggacugagguccccaucuucuuucuggcugccagccacgggugucccucagcucuuaaggcugcucuc	C1:37920060-37920139:+
B2_15233	0.1	0.00 ± 0.00		9	9	0	0	yes				blast	cugggucagggggucugc	aggucucugggauccaguu	aggucucugggauccaguuucugcuccugguuguccugggcagccgugcugggucagggggucugc	B2:138278105-138278171:+
A2_5540	0.1	0.00 ± 0.00		220	220	0	0	no		bta-miR-11973		blast	auugcugaaagggaagca	caagcucucgucaaggg	auugcugaaagggaagcauggggagggcccaacaccaucccucugcaagcucucgucaaggg	A2:116332535-116332597:+
B3_18185	0.1	0.00 ± 0.00		1473	1473	0	0	no		hsa-miR-92a-2-5p		blast	gggugggggcggggagga	cuccagagcccgcuucau	gggugggggcggggaggagcauauaacuccagagcccgcuucau	B3:1001281-1001325:-
A1_234	0.1	0.00 ± 0.00		664	664	0	0	no		hsa-miR-939-5p		blast	uggggagccuggauggca	cucagaucaugaucucacagu	uggggagccuggauggcacagugaguuaagcaucugacuugcucagaucaugaucucacagu	A1:28451494-28451556:+
B4_19760	0.1	0.00 ± 0.00		92	92	0	0	yes				blast	uuuguuucaguguguuaa	aaacaggaaauacu	uuuguuucaguguguuaaugaucacgugguggcgaucacgcccaaauuaaacaggaaauacu	B4:22435142-22435204:+
D2_34419	0.1	0.00 ± 0.00		369	350	19	0	yes				blast	ggaggggggcuccgggca	cgacggagcgaucccgggac	cgacggagcgaucccgggacaagggggagggcagggcuggggaggggaggggguggggaggaaggggaggggggcuccgggca	D2:78020929-78021012:+
D1_31263	0.1	0.00 ± 0.00		143	143	0	0	no		hsa-miR-6805-5p		blast	gagggggcugggccugga	cccacagccccugaga	gagggggcugggccuggagaccccacagccccugaga	D1:10007045-10007082:+
X_47943	0.1	0.00 ± 0.00		18	18	0	0	no		hsa-miR-3960		blast	ggcggcgguggaggagca	cuggcgacccccgcaga	cuggcgacccccgcagaaauccggagcgcggucacaaaccaacggcggcgguggaggagca	X:73118574-73118635:+
A1_636	0.1	0.00 ± 0.00		89	89	0	0	no		hsa-miR-6782-5p		blast	gaggggugcuuggguguca	gcuucgggucaggucacga	gaggggugcuugggugucagucgcuuaagugucuggcuucgggucaggucacga	A1:76089265-76089319:+
B3_19395	0.1	0.00 ± 0.00		28	28	0	0	no		hsa-miR-663a		blast	aggcggggggggcgggga	cgcgcgccccacgcuugg	aggcggggggggcggggagagagagagaugaacacuuacuuagagacgcgcgccccacgcuugg	B3:141900949-141901013:-
X_48705	0	0.00 ± 0.00		95	95	0	0	no		hsa-miR-3170		blast	uugggguuguaggacuua	uuuccugcuagcuguugccuagg	uugggguuguaggacuuagauccucacuuuccugcuagcuguugccuagg	X:37249871-37249921:-
A1_3406	0	0.00 ± 0.00		12	12	0	0	yes				blast	cuccagucuggcucugua	cacccaggcagagaa	cacccaggcagagaagagagaucucucucgccuccagucuggcucugua	A1:140926231-140926280:-
A1_2714	0	0.00 ± 0.00		10	10	0	0	no		hsa-miR-619-5p		blast	gcugggaugggggggcua	gucguugagccugggaauac	gucguugagccugggaauaccuacugcugggagagcugggggugcugggaugggggggcua	A1:67299810-67299871:-
A2_5256	0	0.00 ± 0.00		1262	1262	0	0	no		hsa-miR-939-5p		blast	uggggagccuggguggua	gcauccagcucuugauu	uggggagccugggugguacauucgguuaagcauccagcucuugauu	A2:76636476-76636522:+
D2_35107	0	0.00 ± 0.00		9	9	0	0	no		hsa-miR-6077		blast	gggaagagcucaggauga	aacuuggggaagcccug	gggaagagcucaggaugaggggugcgucucucccugccugccucaacuuggggaagcccug	D2:50860097-50860158:-
A1_3454	0	0.00 ± 0.00		37	37	0	0	no		hsa-miR-663a		blast	gggcggggccggggguga	acaagcaggcuccauguuc	acaagcaggcuccauguucagggagggagggcggggccggggguga	A1:144892212-144892258:-
A2_5649	0	0.00 ± 0.00		210	210	0	0	no		bta-miR-2362		blast	aacugugaaagcauggcc	cuccauucucagugua	cuccauucucaguguagaguccaaugcagugcucugucucacaacugugaaagcauggcc	A2:130230522-130230582:+
B3_18293	0	0.00 ± 0.00		9	9	0	0	no		hsa-miR-744-5p		blast	ggcggggccggggccgga	cggccuuguaccuguggc	cggccuuguaccuguggcuggcggggccggggccgga	B3:11572874-11572911:-
B2_14490	0	0.00 ± 0.00		486	486	0	0	no		hsa-miR-662		blast	ccccacguugggcgccaa	ggggugauggugggggg	ccccacguugggcgccaaaugaugaaguuuuggggugauggugggggg	B2:44192174-44192222:+
B3_17664	0	0.00 ± 0.00		27	27	0	0	no		hsa-miR-4491		blast	cauguggaauugcuggaaagugaga	gcauuugcccuccaugcuuccacagga	cauguggaauugcuggaaagugagagaucggagcacaaagccacaaagcuggagagcaccgacaugcauuugcccuccaugcuuccacagga	B3:99938525-99938617:+
E1_40015	0	0.00 ± 0.00		669	669	0	0	no		hsa-miR-647		blast	uuggcugcuggaugucugggca	uccaggccucagagcuugcu	uccaggccucagagcuugcucuacgcugcuuggcugcuggaugucugggca	E1:21547707-21547758:+
D4_37606	0	0.00 ± 0.00		59	59	0	0	no		hsa-miR-5008-3p		blast	ccugugcuguugguggga	ccugugcaaaacauuacggag	ccugugcuguuggugggagcgcaaacugcuugcagucccugugcaaaacauuacggag	D4:2400862-2400920:+
X_48749	0	0.00 ± 0.00		30	30	0	0	yes				blast	gaggacgaccuucccaga	agaggaggacuguucuu	gaggacgaccuucccagauagaggaggacuguucuu	X:41741966-41742002:-
D2_35380	0	0.00 ± 0.00		88	88	0	0	no		hsa-miR-6829-5p		blast	ugggcugccuggguggca	cugccaacagggagugacag	cugccaacagggagugacagcauuuugagaagcaagaagggugaugggcugccuggguggca	D2:81582109-81582171:-
C1_22580	0	0.00 ± 0.00		1	1	0	0	yes		hsa-miR-3126-5p		blast	cgagggacugagaaggca	cccaggucccaccgag	cgagggacugagaaggcacaucagaggcccaggucccaccgag	C1:12132102-12132145:+
C2_27828	0	0.00 ± 0.00		11	11	0	0	yes				blast	aaggagguggagauucaa	uaaucaacguucuugc	aaggagguggagauucaagcccagugaagccaggcuuuaaucaacguucuugc	C2:6099729-6099782:+
D3_36049	0	0.00 ± 0.00		12	12	0	0	no		cfa-miR-8805		blast	agaggaauaagaaagaca	uuaucuggacucuag	uuaucuggacucuagagaaagaacaaugcaaugaaaauuguggaguuuguuuuuuccgagaggaauaagaaagaca	D3:42233511-42233587:+
C2_28397	0	0.00 ± 0.00		32	32	0	0	yes				blast	cauguuagaggcuguuagagaagga	cauguugaauagcaggcaugug	cauguugaauagcaggcaugugacagagauaggaggugacauguuagaggcuguuagagaagga	C2:62359449-62359513:+
D3_37067	0	0.00 ± 0.00		21	21	0	0	no		hsa-miR-6499-5p		blast	acgggcgccuggcuggca	ccguacagcacucagauuc	acgggcgccuggcuggcacaggccguacagcacucagauuc	D3:42752556-42752597:-
B3_17451	0	0.00 ± 0.00		1449	1449	0	0	no		bta-miR-2382-5p		blast	uggggaguuuggcuggga	cagcccacucugga	cagcccacucuggaucuucauaugcccaucauaucgcuuucuggggaguuuggcuggga	B3:73344378-73344437:+
C1_22525	0	0.00 ± 0.00		21	21	0	0	no		hsa-miR-635		blast	gcuugggccgagggcugaacgac	aaaugagaccaugggucagagaug	aaaugagaccaugggucagagaugaguugacaggaaguucugugucagaggcuugggccgagggcugaacgac	C1:9132501-9132574:+
A3_9621	0	0.00 ± 0.00		12	11	1	0	no				blast	gugguggcagcggcggca	ugggcgggccuccagca	gugguggcagcggcggcagcagcggugguggcucgggcuaccaggaccugggaaccuccgacagugggcgggccuccagca	A3:30163151-30163232:-
C1_23294	0	0.00 ± 0.00		18	18	0	0	no		hsa-miR-450a-1-3p		blast	guugggaacuuugagugucga	ucuaccaaaugcccucccagcag	guugggaacuuugagugucgaguggccgcacagccucuaccaaaugcccucccagcag	C1:58183425-58183483:+
D3_36507	0	0.00 ± 0.00		17	17	0	0	no		hsa-miR-5009-5p		blast	cuggacuucugaccuaca	gaggagagaggucaauugag	gaggagagaggucaauugagcccaucuggacuucugaccuaca	D3:93506449-93506492:+
E2_42422	0	0.00 ± 0.00		152	152	0	0	no		hsa-miR-663a		blast	aggcgggggggcgggcgaa	ugccuuccugacacccaaccagu	ugccuuccugacacccaaccagucaucacaaggaccuguaagagcacaggacguaaccaaagaccaaggcgggggggcgggcgaa	E2:2699555-2699640:-
D2_34055	0	0.00 ± 0.00		98	98	0	0	no		hsa-miR-92b-5p		blast	ugggacggggggagggga	auuucuccccgaugacauc	auuucuccccgaugacauccaaucccagauggaauuacuacucccagaguaauucaaacacugauggcaugggacggggggagggga	D2:37815118-37815205:+
E2_43061	0	0.00 ± 0.00		10	10	0	0	no		cfa-miR-8836		blast	gggaaaggugaaaagaga	aaugacacauugccuuucccuc	gggaaaggugaaaagagaccuguugagcuggccaagcacccuaaggucaaugacacauugccuuucccuc	E2:56813061-56813131:-
A1_2724	0	0.00 ± 0.00		9	9	0	0	yes				blast	agcucuggguccucugca	cagacugauacagagcucu	cagacugauacagagcucugggccaagaggcagcucuggguccucugca	A1:68465383-68465432:-
A1_1979	0	0.00 ± 0.00		1326	1326	0	0	no		hsa-miR-486-5p		blast	uccuguacugagcugcccagggca	ccaaaguaauucagguaggauu	ccaaaguaauucagguaggauuaaagcaaaagacuucagucuguccuguacugagcugcccagggca	A1:227462104-227462171:+
A2_4718	0	0.00 ± 0.00		9	9	0	0	no		hsa-miR-608		blast	aggggugggaguuggcca	gucaagccugccgcucu	aggggugggaguuggccagugacacccugugugucugagucaagccugccgcucu	A2:21096824-21096879:+
C1_24772	0	0.00 ± 0.00		463	463	0	0	no		hsa-miR-342-5p		blast	aggggugcuuggcuggca	guagaacaugcaacucuug	aggggugcuuggcuggcacaguugguagaacaugcaacucuug	C1:203679590-203679633:+
B4_22030	0	0.00 ± 0.00		766	766	0	0	yes				blast	guggagugauuuguccaa	ggacaaucauuucauca	ggacaaucauuucaucaucuguagaggcuuaggcuagagaaguggagugauuuguccaa	B4:117573370-117573429:-
C1_22804	0	0.00 ± 0.00		33	33	0	0	no		hsa-miR-6071		blast	uucugcuguguggcuuca	aagucuguccacauaguggaaga	uucugcuguguggcuucagugucaggaagucuguccacauaguggaaga	C1:25043571-25043620:+
B2_16291	0	0.00 ± 0.00		563	563	0	0	no		hsa-miR-6747-5p		blast	aggggugucugaguggca	ucaguuaagcguccaacu	aggggugucugaguggcacagucaguuaagcguccaacu	B2:106253305-106253344:-
E3_43475	0	0.00 ± 0.00		223	223	0	0	no		hsa-miR-6827-5p		blast	agggagccugagaggcaa	gccucccccaagggucccacu	gccucccccaagggucccacugagcagaacaggaucaccuggucacucacuaacuacaagggagccugagaggcaa	E3:25591344-25591420:+
