# Supplementary material for: Urinary microRNAome in healthy cats and cats with pyelonephritis or other urological conditions
Source: PLoS One. 2022 Jul 20;17(7):e0270067. doi: 10.1371/journal.pone.0270067 (PMC9299306; doi:10.1371/journal.pone.0270067)
Supplement: S5 Table — Including the miRNA ID name based on sequence homology with other species (blastn), miRNA coordinates, strand, closest homology miRNA with their percentage of identity and probability (E-value) and consensus mature, star and precursor sequences. (XLSX) [file pone.0270067.s012.xlsx]

## Sheet: Sheet1
S5 Table. Detailed list of known and putative de novo miRNAs that passed the defined quality control filters in the feline urine datasets. Including the miRNA ID name based on sequence homology with other species (blastn), miRNA coordinates, strand, closest homology miRNA with their percentage of identity and probability (E-value) and consensus mature, star and precursor sequences.
miRNA name	Chromosome	Start	End	Strand	Database/Study/novel	Provisional id (mirdeep2)	miRDeep2 score	estimated probability that the miRNA candidate is a true positive (mirdeep2)	total read count	mature read count	loop read count	star read count	significant randfold p-value	miRNA blastn	Percentage of identical matches (blastn)	E-value (blastn)	consensus mature sequence	consensus star sequence	consensus precursor sequence	precursor coordinate
fca-miR-196a-1	B4	82325446	82325523	+	Ensembl v.99	B4_20329	NA	NA	NA	NA	NA	NA	NA	bta-miR-196a	100	1.2e-07	uagguaguuucauguuguuggga	ccgauagaugcaaagccgaaucuccc	ccgauagaugcaaagccgaaucucccgcccugcucgcucagcugaucuguggcuuagguaguuucauguuguuggga	B4:82325446-82325523:+
fca-miR-3064-5p	E1	48624905	48624968	-	Ensembl v.99	E1_41281	NA	NA	NA	NA	NA	NA	NA	hsa-miR-3064-5p	100	3.92e-07	ucuggcuguuguggugugcaaa	uuugccacacugcaacaccuuaca	ucuggcuguuguggugugcaaaacuccguacauugcuauuuugccacacugcaacaccuuaca	E1:48624905-48624968:-
fca-miR-1307	D2	63693813	63693876	-	Ensembl v.99	D2_35204	NA	NA	NA	NA	NA	NA	NA	bta-miR-1307	100	1.31e-07	acucggcguggcgucggucguggu	ucgaccggaccucgaccggcuc	ucgaccggaccucgaccggcucgucuauguugccaaucgacucggcguggcgucggucguggu	D2:63693813-63693876:-
fca-miR-210	D1	117280207	117280269	-	Ensembl v.99	D1_33682	NA	NA	NA	NA	NA	NA	NA	bta-miR-210	100	1.31e-07	cugugcgugugacagcggcugauc	agccacugcccaccgcacacugcg	agccacugcccaccgcacacugcgcugcuccggacccacugugcgugugacagcggcugauc	D1:117280207-117280269:-
fca-miR-375	C1	204008759	204008818	-	Ensembl v.99	C1_27468	NA	NA	NA	NA	NA	NA	NA	bta-miR-375	100	1.2e-07	uuuguucguucggcucgcgugag	cgcgacgagccccucgcacaaacc	cgcgacgagccccucgcacaaaccggaccugagcguuuuguucguucggcucgcgugag	C1:204008759-204008818:-
fca-let-7i	B4	90431559	90431638	+	Ensembl v.99	B4_20422	NA	NA	NA	NA	NA	NA	NA	bta-let-7i	100	3.53e-07	ugagguaguaguuugugcugu	cugcgcaagcuacugccuugcua	ugagguaguaguuugugcuguuggucggguugugacauugcccgcuguggagauaacugcgcaagcuacugccuugcua	B4:90431559-90431638:+
fca-miR-100	D1	19355309	19355367	-	Ensembl v.99	D1_32645	NA	NA	NA	NA	NA	NA	NA	bta-miR-100	100	1.2e-07	aacccguagauccgaacuugugg	caagcuugugucuauagguaugu	aacccguagauccgaacuuguggugauaguccacacaagcuugugucuauagguaugu	D1:19355309-19355367:-
fca-miR-10b	C1	166919922	166919984	+	Ensembl v.99	C1_24362	NA	NA	NA	NA	NA	NA	NA	bta-miR-10b	100	3.34e-08	uacccuguagaaccgaauuugug	cagauucgauucuaggggaaua	uacccuguagaaccgaauuugugugguauccacauagucacagauucgauucuaggggaaua	C1:166919922-166919984:+
fca-miR-125b-2	D1	19302640	19302703	-	Ensembl v.99	D1_32643	NA	NA	NA	NA	NA	NA	NA	bta-miR-125b	100	1.2e-07	ucccugagacccuaacuugugau	acggguuaggcucuugggagcug	ucccugagacccuaacuugugauguuuaccguuuaaauccacggguuaggcucuugggagcug	D1:19302640-19302703:-
fca-miR-125b-1	C2	27164026	27164088	-	Ensembl v.99	C2_29791	NA	NA	NA	NA	NA	NA	NA	bta-miR-125b	100	1.2e-07	ucccugagacccuaacuugugag	acaagucaggcucuugggaccua	ucccugagacccuaacuugugagguauuuuaguaacaucacaagucaggcucuugggaccua	C2:27164026-27164088:-
fca-miR-128-2	C2	156969068	156969127	-	Ensembl v.99	C2_31086	NA	NA	NA	NA	NA	NA	NA	bta-miR-128	100	3.92e-07	ucacagugaaccggucucuuuc	gggggccgauacacuguacgaga	gggggccgauacacuguacgagagugaguagcaggucucacagugaaccggucucuuuc	C2:156969068-156969127:-
fca-miR-129-5p-1	A2	146531317	146531382	+	Ensembl v.99	A2_5762	NA	NA	NA	NA	NA	NA	NA	bta-miR-129-5p	100	1.09e-07	cuuuuugcggucugggcuugcu	aagcccuuaccccaaaaagua	cuuuuugcggucugggcuugcuguuccucucaacaguagucaggaagcccuuaccccaaaaagua	A2:146531317-146531382:+
fca-miR-130a	D1	104724774	104724836	+	Ensembl v.99	D1_32177	NA	NA	NA	NA	NA	NA	NA	bta-miR-130a	100	1.09e-07	cagugcaauguuaaaagggcau	gcucuuuucacauugugcuacug	gcucuuuucacauugugcuacugucugcaccuaccacuagcagugcaauguuaaaagggcau	D1:104724774-104724836:+
fca-miR-130b	D3	30125761	30125821	+	Ensembl v.99	D3_35901	NA	NA	NA	NA	NA	NA	NA	bta-miR-130b	100	1.09e-07	cagugcaaugaugaaagggcau	acucuuucccuguugcacuacug	acucuuucccuguugcacuacugugggccgcugggaagcagugcaaugaugaaagggcau	D3:30125761-30125821:+
fca-miR-140	E2	47296726	47296788	+	Ensembl v.99	E2_42085	NA	NA	NA	NA	NA	NA	NA	bta-miR-140	100	3.92e-07	accacaggguagaaccacggac	cagugguuuuacccuaugguagg	cagugguuuuacccuaugguagguuacgucaugcuguucuaccacaggguagaaccacggac	E2:47296726-47296788:+
fca-miR-141	B4	42008734	42008800	+	Ensembl v.99	B4_19965	NA	NA	NA	NA	NA	NA	NA	bta-miR-141	100	1.31e-07	uaacacugucugguaaagauggcc	caucuuccaguacaguguuggau	caucuuccaguacaguguuggauggucuaauugugaagcuccuaacacugucugguaaagauggcc	B4:42008734-42008800:+
fca-miR-148a-1	A2	119518372	119518432	-	Ensembl v.99	A2_7332	NA	NA	NA	NA	NA	NA	NA	bta-miR-148a	100	1.09e-07	ucagugcacuacagaacuuugu	aaaguucugagacacuccgacuc	aaaguucugagacacuccgacucugaauaugauagaagucagugcacuacagaacuuugu	A2:119518372-119518432:-
fca-miR-148b	B4	82638563	82638625	+	Ensembl v.99	B4_20337	NA	NA	NA	NA	NA	NA	NA	bta-miR-148b	100	1.2e-07	ucagugcaucacagaacuuuguc	gaaguucuguuauacacucaggc	gaaguucuguuauacacucaggcuguggcucucugaaagucagugcaucacagaacuuuguc	B4:82638563-82638625:+
fca-miR-15a	A1	21521394	21521454	+	Ensembl v.99	A1_184	NA	NA	NA	NA	NA	NA	NA	bta-miR-15a	100	3.53e-07	uagcagcacauaaugguuugu	caggccauauugugcugccucaa	uagcagcacauaaugguuuguggauuuugaaaaggugcaggccauauugugcugccucaa	A1:21521394-21521454:+
fca-miR-15b	C2	106854647	106854707	-	Ensembl v.99	C2_30491	NA	NA	NA	NA	NA	NA	NA	bta-miR-15b	100	1.09e-07	uagcagcacaucaugguuuaca	cgaaucauuauuugcugcucua	uagcagcacaucaugguuuacauacuacagucaagaugcgaaucauuauuugcugcucua	C2:106854647-106854707:-
fca-miR-17-5p	A1	63669268	63669329	+	Ensembl v.99	A1_510	NA	NA	NA	NA	NA	NA	NA	bta-miR-17-5p	100	1.01e-08	caaagugcuuacagugcagguagu	acugcagugaaggcacuuguagca	caaagugcuuacagugcagguagugauaugugcaucuacugcagugaaggcacuuguagca	A1:63669268-63669329:+
fca-miR-1842	E3	42761068	42761129	+	Ensembl v.99	E3_43648	NA	NA	NA	NA	NA	NA	NA	bta-miR-1842	95.238	1.82e-05	uggcucugcgaggucggcucaa	gagcaggccugucagggcguugu	uggcucugcgaggucggcucaaggugggucuggauauugagcaggccugucagggcguugu	E3:42761068-42761129:+
fca-miR-185	D3	28342555	28342612	-	Ensembl v.99	D3_36919	NA	NA	NA	NA	NA	NA	NA	bta-miR-185	100	1.2e-07	uggagagaaaggcaguuccugau	aggggcuggcuuuccucugguc	uggagagaaaggcaguuccugaugguccccuccccaggggcuggcuuuccucugguc	D3:28342555-28342612:-
fca-miR-191b	A2	18165981	18166043	-	Ensembl v.99	A2_6434	NA	NA	NA	NA	NA	NA	NA	bta-miR-191b	100	1.27e-06	gcugcgcuuggauuucguucc	aacggaaucccaaaagca	aacggaaucccaaaagcagcuguugucuccagagcauuccagcugcgcuuggauuucguucc	A2:18165981-18166043:-
fca-miR-194-2	D1	110099618	110099677	-	Ensembl v.99	D1_33503	NA	NA	NA	NA	NA	NA	NA	bta-miR-194	100	1.2e-07	uguaacagcaacuccauguggaa	ccaguggggcugcuguuaucggg	uguaacagcaacuccauguggaagugcccacugguuccaguggggcugcuguuaucggg	D1:110099618-110099677:-
fca-miR-196b	A2	120577876	120577935	-	Ensembl v.99	A2_7341	NA	NA	NA	NA	NA	NA	NA	bta-miR-196b	100	1.09e-07	uagguaguuuccuguuguuggg	ucgacagcacgacacugccuucau	uagguaguuuccuguuguugggauccaccuuucucucgacagcacgacacugccuucau	A2:120577876-120577935:-
fca-miR-197	C1	93876898	93876960	+	Ensembl v.99	C1_23599	NA	NA	NA	NA	NA	NA	NA	bta-miR-197	100	1.2e-07	uucaccaccuucuccacccagca	cggguagagagggcagugggagg	cggguagagagggcagugggagguaagagcucuucacccuucaccaccuucuccacccagca	C1:93876898-93876960:+
fca-miR-200c	B4	42008316	42008380	+	Ensembl v.99	B4_19963	NA	NA	NA	NA	NA	NA	NA	bta-miR-200c	100	3.64e-08	uaauacugccggguaaugauggag	cgucuuacccagcaguguuuggg	cgucuuacccagcaguguuugggugcugguugggagucucuaauacugccggguaaugauggag	B4:42008316-42008380:+
fca-miR-205	F1	35630457	35630516	-	Ensembl v.99	F1_45403	NA	NA	NA	NA	NA	NA	NA	bta-miR-205	100	1.2e-07	uccuucauuccaccggagucugu	gauuucaguggagugaaguuca	uccuucauuccaccggagucugucucguacccaaccagauuucaguggagugaaguuca	F1:35630457-35630516:-
fca-miR-21-5p	E1	29105145	29105206	-	Ensembl v.99	E1_41017	NA	NA	NA	NA	NA	NA	NA	bta-miR-21-5p	100	1.01e-08	uagcuuaucagacugauguugacu	caacagcagucgaugggcugucu	uagcuuaucagacugauguugacuguugaaucucauggcaacagcagucgaugggcugucu	E1:29105145-29105206:-
fca-miR-222	X	40467235	40467300	-	Ensembl v.99	X_48738	NA	NA	NA	NA	NA	NA	NA	bta-miR-222	100	5.1e-07	agcuacaucuggcuacugggucucu	ggcucaguagccaguguagaucc	ggcucaguagccaguguagauccugucuuuuguaaucaguagcuacaucuggcuacugggucucu	X:40467235-40467300:-
fca-miR-23a	A2	9825336	9825394	-	Ensembl v.99	A2_6312	NA	NA	NA	NA	NA	NA	NA	bta-miR-23a	100	1.09e-07	aucacauugccagggauuucca	gggguuccuggggaugggauuug	gggguuccuggggaugggauuugcugccugucacaaaucacauugccagggauuucca	A2:9825336-9825394:-
fca-miR-25	E3	7351167	7351227	-	Ensembl v.99	E3_43812	NA	NA	NA	NA	NA	NA	NA	bta-miR-25	100	1.2e-07	cauugcacuugucucggucugac	aggcggagacuugggcaauugcug	aggcggagacuugggcaauugcuggacgcugcccgcgcauugcacuugucucggucugac	E3:7351167-7351227:-
fca-miR-26b	C1	203493553	203493611	+	Ensembl v.99	C1_24768	NA	NA	NA	NA	NA	NA	NA	bta-miR-26b	100	1.2e-07	uucaaguaauucaggauagguug	ccuguucuccauuacuuggcucg	uucaaguaauucaggauagguugugugcuguccagccuguucuccauuacuuggcucg	C1:203493553-203493611:+
fca-miR-27b	D4	29137851	29137915	+	Ensembl v.99	D4_37853	NA	NA	NA	NA	NA	NA	NA	bta-miR-27b	100	3.92e-07	uucacaguggcuaaguucugca	agagcuuagcugauuggugaaca	agagcuuagcugauuggugaacagugacugguuuccgcuuuguucacaguggcuaaguucugca	D4:29137851-29137915:+
fca-miR-301a	E1	29722144	29722205	+	Ensembl v.99	E1_40125	NA	NA	NA	NA	NA	NA	NA	bta-miR-301a	100	1.01e-08	cagugcaauaguauugucaaagca	gcucugacuuuauugcacuacug	gcucugacuuuauugcacuacuguacuuuacagcuagcagugcaauaguauugucaaagca	E1:29722144-29722205:+
fca-miR-30a-5p	B2	67306469	67306533	-	Ensembl v.99	B2_15995	NA	NA	NA	NA	NA	NA	NA	bta-miR-30a-5p	100	1.1e-08	uguaaacauccucgacuggaagcug	cuuucagucggauguuugcagcu	uguaaacauccucgacuggaagcugugaagccacagaugggcuuucagucggauguuugcagcu	B2:67306469-67306533:-
fca-miR-30e-5p	C1	31853394	31853459	+	Ensembl v.99	C1_22948	NA	NA	NA	NA	NA	NA	NA	bta-miR-30e-5p	100	1.1e-08	uguaaacauccuugacuggaagcug	cuuucagucggauguuuacagcg	uguaaacauccuugacuggaagcuguaagguguucagaggagcuuucagucggauguuuacagcg	C1:31853394-31853459:+
fca-miR-330	E2	11157897	11157960	+	Ensembl v.99	E2_41703	NA	NA	NA	NA	NA	NA	NA	bta-miR-330	100	3.64e-08	gcaaagcacacggccugcagagag	ucucugggccugugucuuaggc	ucucugggccugugucuuaggcucugcaagaucaaccgagcaaagcacacggccugcagagag	E2:11157897-11157960:+
fca-miR-335	A2	148301862	148301921	+	Ensembl v.99	A2_5776	NA	NA	NA	NA	NA	NA	NA	bta-miR-335	100	3.34e-08	ucaagagcaauaacgaaaaaugu	uuuuucauuauugcuccugaccu	ucaagagcaauaacgaaaaauguuugucauaaaccguuuuucauuauugcuccugaccu	A2:148301862-148301921:+
fca-miR-34a	C1	6400649	6400716	-	Ensembl v.99	C1_25177	NA	NA	NA	NA	NA	NA	NA	bta-miR-34a	100	1.31e-07	uggcagugucuuagcugguuguug	caaucagcaaguauacugcccuag	uggcagugucuuagcugguuguugugaguaauagugaaggaagcaaucagcaaguauacugcccuag	C1:6400649-6400716:-
fca-miR-454	E1	29735395	29735460	+	Ensembl v.99	E1_40127	NA	NA	NA	NA	NA	NA	NA	bta-miR-454	100	3.94e-08	uagugcaauauugcuuauaggguuu	acccuaucgauauugucucugcu	acccuaucgauauugucucugcuguguaaauagcucugaguagugcaauauugcuuauaggguuu	E1:29735395-29735460:+
fca-miR-671	A2	165337006	165337067	+	Ensembl v.99	A2_5990	NA	NA	NA	NA	NA	NA	NA	bta-miR-671	100	3.94e-08	aggaagcccuggaggggcuggaggu	uccgguucucagggcuccaccu	aggaagcccuggaggggcuggaggugauggauguuuuccuccgguucucagggcuccaccu	A2:165337006-165337067:+
fca-miR-92a-1	A1	63669970	63670030	+	Ensembl v.99	A1_517	NA	NA	NA	NA	NA	NA	NA	bta-miR-92a	100	1.2e-07	uauugcacuugucccggccuguu	agguugggaucgguugcaaugcug	agguugggaucgguugcaaugcuguguuucuguaugguauugcacuugucccggccuguu	A1:63669970-63670030:+
fca-miR-92b	F1	70379813	70379877	-	Ensembl v.99	F1_45820	NA	NA	NA	NA	NA	NA	NA	bta-miR-92b	100	1.2e-07	uauugcacucgucccggccuccg	agggacgggacgcggugcaguguug	agggacgggacgcggugcaguguuguucucucccccgccaauauugcacucgucccggccuccg	F1:70379813-70379877:-
fca-miR-99b	E2	6891729	6891791	-	Ensembl v.99	E2_42475	NA	NA	NA	NA	NA	NA	NA	bta-miR-99b	100	1.2e-07	cacccguagaaccgaccuugcgg	caagcucgagucuguggguccgug	cacccguagaaccgaccuugcggggccuucgccgcacacaagcucgagucuguggguccgug	E2:6891729-6891791:-
fca-miR-132	E1	14843622	14843681	+	Ensembl v.99	E1_39917	NA	NA	NA	NA	NA	NA	NA	cfa-miR-132	100	3.34e-08	uaacagucuacagccauggucgc	accguggcuuucgauuguuacug	accguggcuuucgauuguuacugugggaaccggagguaacagucuacagccauggucgc	E1:14843622-14843681:+
fca-miR-16-1	A1	21521531	21521596	+	Ensembl v.99	A1_186	NA	NA	NA	NA	NA	NA	NA	cfa-miR-16	100	1.2e-07	uagcagcacguaaauauuggcgu	ccaguauuaacugugcugcugaa	uagcagcacguaaauauuggcguuaagauucuaaaauuaucuccaguauuaacugugcugcugaa	A1:21521531-21521596:+
fca-miR-30c	B2	67281166	67281229	-	Ensembl v.99	B2_15993	NA	NA	NA	NA	NA	NA	NA	cfa-miR-30c	100	1.01e-08	uguaaacauccuacacucucagcu	cugggagaaggcuguuuacucuc	uguaaacauccuacacucucagcuguggaaaguaagaaagcugggagaaggcuguuuacucuc	B2:67281166-67281229:-
fca-miR-425	A2	18165511	18165574	-	Ensembl v.99	A2_6431	NA	NA	NA	NA	NA	NA	NA	cfa-miR-425	100	3.34e-08	aaugacacgaucacucccguuga	caucgggaaugucguguccgccc	aaugacacgaucacucccguugagugggcacccaagaagccaucgggaaugucguguccgccc	A2:18165511-18165574:-
fca-miR-93	E3	7351374	7351437	-	Ensembl v.99	E3_43813	NA	NA	NA	NA	NA	NA	NA	cfa-miR-93	100	3.64e-08	caaagugcuguucgugcagguagu	acugcugagcuagcacuucccgag	caaagugcuguucgugcagguagugugauuacccgaccuacugcugagcuagcacuucccgag	E3:7351374-7351437:-
fca-let-7e-3p-2	E2	6891545	6891613	-	Ensembl v.99	E2_42473	NA	NA	NA	NA	NA	NA	NA	hsa-let-7e-3p	100	1.2e-07	cuauacggccuccuagcuuuccc	ugagguaggagguuguauaguuga	ugagguaggagguuguauaguugaggaggacacccacggagaucacuauacggccuccuagcuuuccc	E2:6891545-6891613:-
fca-miR-106a-5p	X	113002335	113002393	-	Ensembl v.99	X_49191	NA	NA	NA	NA	NA	NA	NA	hsa-miR-106a-5p	100	3.64e-08	aaaagugcuuacagugcagguagc	uacugcaaugcaagcacuucuua	aaaagugcuuacagugcagguagcuuuuugagaucuacugcaaugcaagcacuucuua	X:113002335-113002393:-
fca-miR-125a-5p	E2	6891166	6891226	-	Ensembl v.99	E2_42471	NA	NA	NA	NA	NA	NA	NA	hsa-miR-125a-5p	100	1.01e-08	ucccugagacccuuuaaccuguga	acaggugagguucuugggagcc	ucccugagacccuuuaaccugugaggacauccagggucacaggugagguucuugggagcc	E2:6891166-6891226:-
fca-miR-146a-3p	A1	190133526	190133582	-	Ensembl v.99	A1_3776	NA	NA	NA	NA	NA	NA	NA	hsa-miR-146a-3p	90.476	0.001	gaccugugaaguucaguucuuca	gagaacugaauuccaugg	gagaacugaauuccauggguugugucagugucagaccugugaaguucaguucuuca	A1:190133526-190133582:-
fca-miR-18a-5p	A1	63669406	63669471	+	Ensembl v.99	A1_512	NA	NA	NA	NA	NA	NA	NA	hsa-miR-18a-5p	100	3.64e-08	uaaggugcaucuagugcagauagu	acugcccuaagugcuccuucuggc	uaaggugcaucuagugcagauagugaaguagauuagcaucuacugcccuaagugcuccuucuggc	A1:63669406-63669471:+
fca-miR-200b-3p	C1	279235	279295	+	Ensembl v.99	C1_22359	NA	NA	NA	NA	NA	NA	NA	hsa-miR-200b-3p	100	1.31e-07	uaauacugccugguaaugaugacg	caucuuacugggcagcauuggau	caucuuacugggcagcauuggauggugucaggucucuaauacugccugguaaugaugacg	C1:279235-279295:+
fca-miR-24-2-5p	A2	9825010	9825066	-	Ensembl v.99	A2_6307	NA	NA	NA	NA	NA	NA	NA	hsa-miR-24-2-5p	100	1.42e-07	gugccuacugagcugaaacacaguu	uggcucaguucagcagga	gugccuacugagcugaaacacaguugauuugugcagacuggcucaguucagcagga	A2:9825010-9825066:-
fca-miR-1-2	D3	46793558	46793617	-	Ensembl v.99	D3_37100	NA	NA	NA	NA	NA	NA	NA	bta-miR-1	100	3.53e-07	uggaauguaaagaaguaugua	cauacuucuuuauguacccaua	cauacuucuuuauguacccauaugaacauacaaugcuauggaauguaaagaaguaugua	D3:46793558-46793617:-
fca-miR-184	B3	988459	988522	+	Ensembl v.99	B3_16735	NA	NA	NA	NA	NA	NA	NA	bta-miR-184	100	1.2e-07	uggacggagaacugauaagggua	cccuuaucacuuuuccagccagc	cccuuaucacuuuuccagccagcuuugugacucuaaguguuggacggagaacugauaagggua	B3:988459-988522:+
fca-miR-196a-3	E1	38691529	38691589	+	Ensembl v.99	E1_40260	NA	NA	NA	NA	NA	NA	NA	bta-miR-196a	100	1.09e-07	uagguaguuucauguuguuggg	caacgacauuaaaccacccgac	uagguaguuucauguuguugggccuggauuucugaacacaacgacauuaaaccacccgac	E1:38691529-38691589:+
fca-miR-628	B3	51260229	51260289	+	Ensembl v.99	B3_17265	NA	NA	NA	NA	NA	NA	NA	bta-miR-628	100	1.42e-07	augcugacauauuuacuagagggua	ucuaguaagaguggcagucgaa	augcugacauauuuacuagaggguaaaauuaauaaccuucuaguaagaguggcagucgaa	B3:51260229-51260289:+
fca-miR-34c	D1	9572980	9573035	+	Ensembl v.99	D1_31258	NA	NA	NA	NA	NA	NA	NA	cfa-miR-34c	100	3.64e-08	aggcaguguaguuagcugauugcu	caaucacuaaccacacggccagg	aggcaguguaguuagcugauugcuaauaguaccaaucacuaaccacacggccagg	D1:9572980-9573035:+
fca-miR-101	C1	54050599	54050660	-	Ensembl v.99	C1_25892	NA	NA	NA	NA	NA	NA	NA	bta-miR-101	100	4.71e-07	uacaguacugugauaacugaagga	ucaguuaucacagugcugaugcu	ucaguuaucacagugcugaugcuguccauucuaaagguacaguacugugauaacugaagga	C1:54050599-54050660:-
fca-miR-127	B3	145457017	145457073	+	Ensembl v.99	B3_18079	NA	NA	NA	NA	NA	NA	NA	bta-miR-127	100	1.2e-07	ucggauccgucugagcuuggcug	ugaagcucagagggcucugauuc	ugaagcucagagggcucugauucagaaagaucaucggauccgucugagcuuggcug	B3:145457017-145457073:+
fca-miR-139	D1	61245443	61245502	+	Ensembl v.99	D1_31742	NA	NA	NA	NA	NA	NA	NA	bta-miR-139	100	3.64e-08	ucuacagugcacgugucuccagug	cuggagacgcggcccuguuggagu	ucuacagugcacgugucuccaguguggcucggaggcuggagacgcggcccuguuggagu	D1:61245443-61245502:+
fca-miR-186	C1	59209906	59209969	-	Ensembl v.99	C1_25947	NA	NA	NA	NA	NA	NA	NA	bta-miR-186	100	1.2e-07	caaagaauucuccuuuugggcuu	ccaaaggugaauuuuuugggaa	caaagaauucuccuuuugggcuuucugauuuuauuuuaagcccaaaggugaauuuuuugggaa	C1:59209906-59209969:-
fca-miR-19b-1	A1	63669853	63669916	+	Ensembl v.99	A1_515	NA	NA	NA	NA	NA	NA	NA	bta-miR-19b	100	3.94e-08	ugugcaaauccaugcaaaacugacu	aguuuugcagguuugcauccagcu	aguuuugcagguuugcauccagcugugugauauucugcugugcaaauccaugcaaaacugacu	A1:63669853-63669916:+
fca-miR-206	B2	52555293	52555355	+	Ensembl v.99	B2_14575	NA	NA	NA	NA	NA	NA	NA	bta-miR-206	100	1.2e-07	uggaauguaaggaaguguguggu	cacaugcuucuuuauauccccaua	cacaugcuucuuuauauccccauacggauuacguugcuauggaauguaaggaaguguguggu	B2:52555293-52555355:+
fca-miR-219-2	B2	34841073	34841140	+	Ensembl v.99	B2_14411	NA	NA	NA	NA	NA	NA	NA	bta-miR-219	100	1.31e-07	agaguugagucuggacgucccgag	cuugauuguccaaacgcaauucucg	cuugauuguccaaacgcaauucucgagucuauggcuccggccgagaguugagucuggacgucccgag	B2:34841073-34841140:+
fca-miR-219-1	B2	34223798	34223865	+	Ensembl v.99	B2_14403	NA	NA	NA	NA	NA	NA	NA	bta-miR-219	100	1.31e-07	agaguugagucuggacgucccgag	cuugauuguccaaacgcaauucucg	cuugauuguccaaacgcaauucucgagucuauggcuccggccgagaguugagucuggacgucccgag	B2:34223798-34223865:+
fca-miR-320a	B1	35931472	35931528	+	Ensembl v.99	B1_11021	NA	NA	NA	NA	NA	NA	NA	bta-miR-320a	100	1.2e-07	aaaagcuggguugagagggcgaa	cgccuucucuucccgguucuucc	cgccuucucuucccgguucuucccggagucgggaaaagcuggguugagagggcgaa	B1:35931472-35931528:+
fca-miR-378c-1	A1	199394444	199394500	-	Ensembl v.99	A1_3864	NA	NA	NA	NA	NA	NA	NA	bta-miR-378c	100	4.48e-06	acuggacuuggagucagaa	uccugacuccagguccugugugu	uccugacuccagguccuguguguuaccucgaaauagcacuggacuuggagucagaa	A1:199394444-199394500:-
fca-miR-421	X	62661346	62661404	-	Ensembl v.99	X_48886	NA	NA	NA	NA	NA	NA	NA	bta-miR-421	100	3.34e-08	aucaacagacauuaauugggcgc	ccucauuaaauguuuguugaauga	ccucauuaaauguuuguugaaugaaaaaaugaaucaucaacagacauuaauugggcgc	X:62661346-62661404:-
fca-miR-490	A2	153856013	153856074	+	Ensembl v.99	A2_5843	NA	NA	NA	NA	NA	NA	NA	bta-miR-490	100	1.2e-07	caaccuggaggacuccaugcugu	accauggaucuccaggugggu	accauggaucuccaggugggucacguuuagagauacaccaaccuggaggacuccaugcugu	A2:153856013-153856074:+
fca-miR-760-3p	C1	80158617	80158677	+	Ensembl v.99	C1_23453	NA	NA	NA	NA	NA	NA	NA	bta-miR-760-3p	100	1.55e-06	cggcucugggucuguggggagcg	ccccucaguccaccagagcccggaua	ccccucaguccaccagagcccggauaccucagaaauucggcucugggucuguggggagcg	C1:80158617-80158677:+
fca-miR-95	B1	204667953	204668004	-	Ensembl v.99	B1_13964	NA	NA	NA	NA	NA	NA	NA	bta-miR-95	100	4.48e-06	uucaacggguauuuauuga	aauaaauguuuguugaauu	aauaaauguuuguugaauugagaugcguuaaauucaacggguauuuauuga	B1:204667953-204668004:-
fca-miR-96	A2	147672047	147672111	-	Ensembl v.99	A2_7591	NA	NA	NA	NA	NA	NA	NA	bta-miR-96	100	3.64e-08	uuuggcacuagcacauuuuugcuu	gcaaucaugugcagugccaauau	uuuggcacuagcacauuuuugcuugugucucuccgcucugagcaaucaugugcagugccaauau	A2:147672047-147672111:-
fca-miR-193b	E3	32600500	32600559	-	Ensembl v.99	E3_44093	NA	NA	NA	NA	NA	NA	NA	cfa-miR-193b	100	1.09e-07	cgggguuuugagggcgagauga	aacuggcccacaaagucccgcu	cgggguuuugagggcgagaugaguuuauguuuuauccaacuggcccacaaagucccgcu	E3:32600500-32600559:-
fca-miR-142-3p	E1	30526040	30526101	+	Ensembl v.99	E1_40145	NA	NA	NA	NA	NA	NA	NA	hsa-miR-142-3p	100	3.34e-08	uguaguguuuccuacuuuaugga	cccauaaaguagaaagcacuacu	cccauaaaguagaaagcacuacuaacagcacuggaggguguaguguuuccuacuuuaugga	E1:30526040-30526101:+
fca-miR-155-5p	C2	19225611	19225672	-	Ensembl v.99	C2_29717	NA	NA	NA	NA	NA	NA	NA	hsa-miR-155-5p	100	1.01e-08	uuaaugcuaaucgugauagggguu	cuccuacauguuagcauuaaca	uuaaugcuaaucgugauagggguuuuuaccuccgacugacuccuacauguuagcauuaaca	C2:19225611-19225672:-
fca-miR-181c-3p	A2	9852356	9852420	+	Ensembl v.99	A2_4537	NA	NA	NA	NA	NA	NA	NA	hsa-miR-181c-3p	100	4.31e-07	accaucgaccguugaguggaccc	ggaacauucaaccugucggugaguuu	ggaacauucaaccugucggugaguuugggcagcucaggcaaaccaucgaccguugaguggaccc	A2:9852356-9852420:+
fca-miR-18b	X	113002168	113002233	-	Laganà et al., 2017	X_49189	NA	NA	NA	NA	NA	NA	NA	bta-miR-18b	100	3.53e-07	uaaggugcaucuagugcaguu	cugcccuaaaugccccuuccggc	uaaggugcaucuagugcaguuaguguaacaacucagaaucuacugcccuaaaugccccuuccggc	X:113002168-113002233:-
fca-miR-592	A2	145487946	145488005	-	Laganà et al., 2017	A2_7555	NA	NA	NA	NA	NA	NA	NA	bta-miR-592	100	1.2e-07	uugugucaauaugcgaugaugug	cgucaucacguggugacgcaaca	uugugucaauaugcgaugaugugugugauggcacagcgucaucacguggugacgcaaca	A2:145487946-145488005:-
fca-miR-664b	F1	59463561	59463626	-	Laganà et al., 2017	F1_45638	NA	NA	NA	NA	NA	NA	NA	bta-miR-664b	100	3.94e-08	uauucauuuaucucccagccuacaa	aaacgggcuaggaaaaaugauuggauagaa	aaacgggcuaggaaaaaugauuggauagaaaauauuauucuauucauuuaucucccagccuacaa	F1:59463561-59463626:-
fca-miR-551a	C1	2018712	2018774	-	Laganà et al., 2017	C1_25098	NA	NA	NA	NA	NA	NA	NA	cfa-miR-551a	100	1.55e-06	gcgacccacucuugguuucccug	gaaauccagagcgggugaggccug	gaaauccagagcgggugaggccuguccgaccauuucuaggcgacccacucuugguuucccug	C1:2018712-2018774:-
fca-miR-3085-3p	D2	59012106	59012171	-	Laganà et al., 2017	D2_35168	NA	NA	NA	NA	NA	NA	NA	hsa-miR-3085-3p	100	4.31e-07	ucuggcugcuauggcccccuccc	ggaggugccauucugagggccaagagu	ggaggugccauucugagggccaagaguuugauuaugcgucacucuggcugcuauggcccccuccc	D2:59012106-59012171:-
fca-miR-483-5p	D1	115968306	115968366	+	Laganà et al., 2017	D1_32430	NA	NA	NA	NA	NA	NA	NA	hsa-miR-483-5p	100	0.014	cgacgggaggaaaggggggcguggu	cagguccucacuccuccccucccgucuuc	cgacgggaggaaaggggggcgugguuucaugcagguccucacuccuccccucccgucuuc	D1:115968306-115968366:+
fca-miR-10174-3p	D4	29137615	29137675	+	Laganà et al., 2017	D4_37851	NA	NA	NA	NA	NA	NA	NA	bta-miR-10174-3p	100	1.09e-07	aucacauugccagggauuacca	uggguuccuggcaugcugauuug	uggguuccuggcaugcugauuugugacuucagauuaaaaucacauugccagggauuacca	D4:29137615-29137675:+
fca-miR-1301	A3	122913239	122913297	+	Laganà et al., 2017	A3_8977	NA	NA	NA	NA	NA	NA	NA	bta-miR-1301	95.652	1.55e-06	uugcagcugccugggagugauuu	gucacucggggcaccgcagca	gucacucggggcaccgcagcacugugcuggggauguugcagcugccugggagugauuu	A3:122913239-122913297:+
fca-miR-24-3p	D4	29138383	29138435	+	Laganà et al., 2017	D4_37855	NA	NA	NA	NA	NA	NA	NA	bta-miR-24-3p	100	1.41e-05	uggcucaguucagcagga	cuacugagcugauaucagu	cuacugagcugauaucaguucucauuuuacacacuggcucaguucagcagga	D4:29138383-29138435:+
fca-miR-7-2	B3	7116475	7116537	-	Laganà et al., 2017	B3_18251	NA	NA	NA	NA	NA	NA	NA	bta-miR-7	100	3.34e-08	uggaagacuagugauuuuguugu	aacaagucccagucugccuca	uggaagacuagugauuuuguuguuguuucgcugcacccaacaacaagucccagucugccuca	B3:7116475-7116537:-
fca-let-7g	A2	20866213	20866293	-	Laganà et al., 2017	A2_6459	NA	NA	NA	NA	NA	NA	NA	bta-let-7g	100	1.2e-07	ugagguaguaguuuguacaguuu	cuguacaggccacugccuugcca	ugagguaguaguuuguacaguuugagggucuaugauaccacccgguacaggagauaacuguacaggccacugccuugcca	A2:20866213-20866293:-
fca-miR-10a	E1	38744602	38744665	+	Laganà et al., 2017	E1_40262	NA	NA	NA	NA	NA	NA	NA	bta-miR-10a	100	3.34e-08	uacccuguagauccgaauuugug	caaauucguaucuaggggaaua	uacccuguagauccgaauuuguguaaggaauuuuguggucacaaauucguaucuaggggaaua	E1:38744602-38744665:+
fca-miR-11995	E1	2936133	2936197	-	Laganà et al., 2017	E1_40701	NA	NA	NA	NA	NA	NA	NA	bta-miR-11995	93.333	0.047	uggggcugagaaguuggaccauuc	uggccucccucucugugccccagcu	uggggcugagaaguuggaccauucuggagaaaaacucaguggccucccucucugugccccagcu	E1:2936133-2936197:-
fca-miR-128-1	C1	129648564	129648621	+	Laganà et al., 2017	C1_24027	NA	NA	NA	NA	NA	NA	NA	bta-miR-128	100	3.92e-07	ucacagugaaccggucucuuuu	cggggccguagcacugucugagag	cggggccguagcacugucugagagguuuacauuucucacagugaaccggucucuuuu	C1:129648564-129648621:+
fca-miR-146b	D2	62881141	62881202	+	Laganà et al., 2017	D2_34272	NA	NA	NA	NA	NA	NA	NA	bta-miR-146b	100	1.01e-08	ugagaacugaauuccauaggcugu	ggccuagggacucaguucuggug	ugagaacugaauuccauaggcuguaagcucaagcaaauggccuagggacucaguucuggug	D2:62881141-62881202:+
fca-miR-149-5p	C1	221682054	221682115	+	Laganà et al., 2017	C1_25022	NA	NA	NA	NA	NA	NA	NA	bta-miR-149-5p	100	3.34e-08	ucuggcuccgugucuucacuccc	gagggagggccgggggcugugcc	ucuggcuccgugucuucacucccguguguccgcggagggagggagggccgggggcugugcc	C1:221682054-221682115:+
fca-miR-151-3p	F2	82608504	82608561	-	Laganà et al., 2017	F2_47254	NA	NA	NA	NA	NA	NA	NA	bta-miR-151-3p	95.238	1.82e-05	cuagacugaggcuccuugaggg	ucgaggagcucacagucua	ucgaggagcucacagucuaguaugucccagcccuacuagacugaggcuccuugaggg	F2:82608504-82608561:-
fca-miR-182	A2	147667896	147667960	-	Laganà et al., 2017	A2_7589	NA	NA	NA	NA	NA	NA	NA	bta-miR-182	100	1.1e-08	uuuggcaaugguagaacucacacug	ggugguucuagacuugccaacu	uuuggcaaugguagaacucacacuggugaaguaaugggauccggugguucuagacuugccaacu	A2:147667896-147667960:-
fca-miR-192	D1	110099425	110099489	-	Laganà et al., 2017	D1_33501	NA	NA	NA	NA	NA	NA	NA	bta-miR-192	100	1.2e-07	ugaccuaugaauugacagccagu	cuggcugccaauuccauaggucacag	ugaccuaugaauugacagccaguguucccaucuccccucuggcugccaauuccauaggucacag	D1:110099425-110099489:-
fca-miR-194-1	F1	59379379	59379437	-	Laganà et al., 2017	F1_45633	NA	NA	NA	NA	NA	NA	NA	bta-miR-194	100	1.09e-07	uguaacagcaacuccaugugga	ccaguggagaugcuguuacuuu	uguaacagcaacuccauguggacuguguaccaauguccaguggagaugcuguuacuuu	F1:59379379-59379437:-
fca-miR-200a	C1	279939	280001	+	Laganà et al., 2017	C1_22361	NA	NA	NA	NA	NA	NA	NA	bta-miR-200a	100	3.64e-08	uaacacugucugguaacgauguuc	caucuuaccggacagugcuggau	caucuuaccggacagugcuggauuucuuggcuugacucuaacacugucugguaacgauguuc	C1:279939-280001:+
fca-miR-204	D4	13188338	13188399	-	Laganà et al., 2017	D4_38709	NA	NA	NA	NA	NA	NA	NA	bta-miR-204	100	1.2e-07	uucccuuugucauccuaugccug	gcugggaaggcaaagggacguu	uucccuuugucauccuaugccugagaauauaugaaggaggcugggaaggcaaagggacguu	D4:13188338-13188399:-
fca-miR-20a	A1	63669718	63669778	+	Laganà et al., 2017	A1_514	NA	NA	NA	NA	NA	NA	NA	bta-miR-20a	100	3.64e-08	uaaagugcuuauagugcagguagu	acugcauuaugagcacuuaaagua	uaaagugcuuauagugcagguaguguuuaguuaucuacugcauuaugagcacuuaaagua	A1:63669718-63669778:+
fca-miR-26c-1	B4	86234855	86234914	-	Laganà et al., 2017	B4_21801	NA	NA	NA	NA	NA	NA	NA	bta-miR-26c	100	1.41e-05	uucaaguaauccaggaua	auucuugauuacuuguuu	uucaaguaauccaggauaggcuguuuccgucugugaggccuauucuugauuacuuguuu	B4:86234855-86234914:-
fca-miR-30b-5p	F2	78069087	78069148	-	Laganà et al., 2017	F2_47187	NA	NA	NA	NA	NA	NA	NA	bta-miR-30b-5p	100	1.2e-07	uguaaacauccuacacucagcug	cugggagguggauguuuacuuca	uguaaacauccuacacucagcuguaauacacggauuggcugggagguggauguuuacuuca	F2:78069087-78069148:-
fca-miR-423-5p-2	E1	16813342	16813402	-	Laganà et al., 2017	E1_40899	NA	NA	NA	NA	NA	NA	NA	bta-miR-423-5p	100	3.64e-08	ugaggggcagagagcgagacuuuu	agcucggucugaggccccucaguc	ugaggggcagagagcgagacuuuucuauuuuccaaaagcucggucugaggccccucaguc	E1:16813342-16813402:-
fca-miR-486-2	B1	43294710	43294778	-	Laganà et al., 2017	B1_12767	NA	NA	NA	NA	NA	NA	NA	bta-miR-486	100	1.09e-07	uccuguacugagcugccccgag	cggggcagcucaguacaggauc	uccuguacugagcugccccgagcugggcacagcaaacggccucggggcagcucaguacaggauc	B1:43294710-43294774:-
fca-miR-486-1	B1	175467068	175467126	-	Laganà et al., 2017	B1_11082	NA	NA	NA	NA	NA	NA	NA	bta-miR-486	#N/A	#N/A	uccuguacugagcugccccgag	cggggcagcucaguacaggaugca	uccuguacugagcugccccgaggccguuugcugugcccagcucggggcagcucaguacaggaugca	B1:43294712-43294778:+
fca-miR-582	A1	129924028	129924089	-	Laganà et al., 2017	A1_3273	NA	NA	NA	NA	NA	NA	NA	bta-miR-582	95.652	1.69e-06	uuacaguuguucgaccaguuacuc	uaaccaguugaacaacugaaccca	uuacaguuguucgaccaguuacucaucuaacuaauuguaaccaguugaacaacugaaccca	A1:129924028-129924089:-
fca-miR-1271	A1	176361746	176361804	-	Laganà et al., 2017	A1_3649	NA	NA	NA	NA	NA	NA	NA	cfa-miR-1271	100	1.41e-06	cuuggcaccuaguaagcacuca	agugccugcuaugugccaggca	cuuggcaccuaguaagcacucaguaaauacuuguugagugccugcuaugugccaggca	A1:176361746-176361804:-
fca-miR-16-2	C2	106854495	106854560	-	Laganà et al., 2017	C2_30489	NA	NA	NA	NA	NA	NA	NA	cfa-miR-16	100	1.2e-07	uagcagcacguaaauauuggcgu	accaauauuauugugcugcuuua	uagcagcacguaaauauuggcguagugaaauaaguauuaaacaccaauauuauugugcugcuuua	C2:106854495-106854560:-
fca-miR-342	B3	144774537	144774602	+	Laganà et al., 2017	B3_18071	NA	NA	NA	NA	NA	NA	NA	cfa-miR-342	100	3.64e-08	ucucacacagaaaucgcacccguc	ggggugcuaucugugauugagggaca	ggggugcuaucugugauugagggacauggcaaauagaauugucucacacagaaaucgcacccguc	B3:144774537-144774602:+
fca-miR-106b-3p	E3	7351600	7351659	-	Laganà et al., 2017	E3_43816	NA	NA	NA	NA	NA	NA	NA	hsa-miR-106b-3p	100	4.31e-07	uaccgcacuguggguacuugcug	uaaagugcugacagugcagaua	uaaagugcugacagugcagauagcgguccugcgugcuaccgcacuguggguacuugcug	E3:7351600-7351659:-
fca-miR-27a-3p	A2	9825141	9825203	-	Laganà et al., 2017	A2_6310	NA	NA	NA	NA	NA	NA	NA	hsa-miR-27a-3p	100	3.53e-07	uucacaguggcuaaguuccgc	agggcuuagcugcuugugagcag	agggcuuagcugcuugugagcagaguccacaccaagucguguucacaguggcuaaguuccgc	A2:9825141-9825203:-
fca-miR-409-3p	B3	145651046	145651101	+	Laganà et al., 2017	B3_18087	NA	NA	NA	NA	NA	NA	NA	hsa-miR-409-3p	100	1.2e-07	gaauguugcucggugaaccccuu	agguuacccgagcaacuuugcauc	agguuacccgagcaacuuugcauccggacgacgaauguugcucggugaaccccuu	B3:145651046-145651101:+
fca-miR-6529-5p	C2	66194434	66194497	-	Laganà et al., 2017	C2_30113	NA	NA	NA	NA	NA	NA	NA	hsa-miR-6529-5p	100	1.09e-07	gagagaucagaggcgcagagug	ccugugccuuuuaccucuuuaaga	gagagaucagaggcgcagagugcgucagugucaaugaagccugugccuuuuaccucuuuaaga	C2:66194434-66194497:-
fca-miR-99a-5p	C2	27213168	27213227	-	Laganà et al., 2017	C2_29795	NA	NA	NA	NA	NA	NA	NA	hsa-miR-99a-5p	100	1.09e-07	aacccguagauccgaucuugug	caagcucgcuucuaugggucuu	aacccguagauccgaucuuguggugaaguggacugcacaagcucgcuucuaugggucuu	C2:27213168-27213227:-
fca-miR-374a	X	62710395	62710447	-	Laganà et al., 2017	X_48887	NA	NA	NA	NA	NA	NA	NA	bta-miR-374a	100	1.31e-07	uuauaauacaaccugauaaguguu	cacuuaccagguuguauuguaauu	uuauaauacaaccugauaaguguuacagcacuuaccagguuguauuguaauu	X:62710395-62710447:-
fca-miR-450b	X	113265162	113265220	-	Laganà et al., 2017	X_49195	NA	NA	NA	NA	NA	NA	NA	bta-miR-450b	100	1.09e-07	uuuugcaauauguuccugaaua	uauuggggacauuuugcauccau	uuuugcaauauguuccugaauauguaauaugaguguauuggggacauuuugcauccau	X:113265162-113265220:-
fca-miR-1-1	A3	1680190	1680246	-	Laganà et al., 2017	A3_9282	NA	NA	NA	NA	NA	NA	NA	bta-miR-1	100	3.53e-07	uggaauguaaagaaguaugua	cauacuucuuuauaugcccaua	cauacuucuuuauaugcccauauggaccuaagcuauggaauguaaagaaguaugua	A3:1680190-1680246:-
fca-miR-12004	C1	29046396	29046452	+	Laganà et al., 2017	C1_22892	NA	NA	NA	NA	NA	NA	NA	bta-miR-12004	100	0.01	aucccagccuggcucucugcc	cagggcagccuagaugggaaga	aucccagccuggcucucugccggcagagcaugagcagggcagccuagaugggaaga	C1:29046396-29046452:+
fca-miR-122	D3	79285429	79285487	+	Laganà et al., 2017	D3_36382	NA	NA	NA	NA	NA	NA	NA	bta-miR-122	100	1.2e-07	uggagugugacaaugguguuugu	aaacgccauuaucacacuaaaua	uggagugugacaaugguguuugugugcaaacugucaaacgccauuaucacacuaaaua	D3:79285429-79285487:+
fca-miR-129-5p-2	D1	97961552	97961615	+	Laganà et al., 2017	D1_32080	NA	NA	NA	NA	NA	NA	NA	bta-miR-129-5p	100	1.09e-07	cuuuuugcggucugggcuugcu	ccggaagcccuuaccccaaaaagca	cuuuuugcggucugggcuugcuguacauaacucaauagccggaagcccuuaccccaaaaagca	D1:97961552-97961615:+
fca-miR-150	E2	8470969	8471026	+	Laganà et al., 2017	E2_41660	NA	NA	NA	NA	NA	NA	NA	bta-miR-150	100	1.31e-07	ucucccaacccuuguaccagugcu	ucccugguacagguauggggggca	ucucccaacccuuguaccagugcuguggcucagucccugguacagguauggggggca	E2:8470969-8471026:+
fca-miR-26c-2	C2	155146686	155146747	-	Laganà et al., 2017	C2_31049	NA	NA	NA	NA	NA	NA	NA	bta-miR-26c	100	1.41e-05	uucaaguaauccaggaua	uucuugguuacuugcacg	uucaaguaauccaggauaggcugugcaggucccgaugggccuauucuugguuacuugcacg	C2:155146686-155146747:-
fca-miR-326	D1	58848333	58848393	+	Laganà et al., 2017	D1_31717	NA	NA	NA	NA	NA	NA	NA	bta-miR-326	100	4.48e-06	ccucugggcccuuccucca	uggaggcagggccuuugugaagg	uggaggcagggccuuugugaaggcgggugguguucggaucgccucugggcccuuccucca	D1:58848333-58848393:+
fca-miR-328	E2	44947109	44947172	-	Laganà et al., 2017	E2_42908	NA	NA	NA	NA	NA	NA	NA	bta-miR-328	100	1.2e-07	cuggcccucucugcccuuccguc	ggggggcaggaggggcucaggga	ggggggcaggaggggcucagggagaaagugugugcagccccuggcccucucugcccuuccguc	E2:44947109-44947172:-
fca-miR-362-5p	X	43672141	43672200	+	Laganà et al., 2017	X_47754	NA	NA	NA	NA	NA	NA	NA	bta-miR-362-5p	100	1.1e-08	aauccuuggaaccuaggugugagug	aacacaccuauucaaggauuca	aauccuuggaaccuaggugugagugcuguuuccaugcaacacaccuauucaaggauuca	X:43672141-43672200:+
fca-miR-381	B3	145632350	145632415	+	Laganà et al., 2017	B3_18085	NA	NA	NA	NA	NA	NA	NA	bta-miR-381	100	1.2e-07	uauacaagggcaagcucucugug	aagcgagguugcccuuuguauauu	aagcgagguugcccuuuguauauucgguuuauugacauagaauauacaagggcaagcucucugug	B3:145632350-145632415:+
fca-miR-7-3	D4	25082379	25082443	-	Laganà et al., 2017	D4_38795	NA	NA	NA	NA	NA	NA	NA	bta-miR-7	100	3.34e-08	uggaagacuagugauuuuguugu	aacaaaucacagucugccaua	uggaagacuagugauuuuguuguuuuuagauaacuaaaucgacaacaaaucacagucugccaua	D4:25082379-25082443:-
fca-miR-7-1	A2	3616580	3616639	+	Laganà et al., 2017	A2_4406	NA	NA	NA	NA	NA	NA	NA	bta-miR-7	100	3.34e-08	uggaagacuagugauuuuguugu	aacaagucacagcuuccuca	uggaagacuagugauuuuguuguucugauguauuaugacaacaagucacagcuuccuca	A2:3616580-3616639:+
fca-miR-31	D4	47857528	47857587	-	Laganà et al., 2017	D4_38971	NA	NA	NA	NA	NA	NA	NA	cfa-miR-31	100	3.64e-08	aggcaagaugcuggcauagcuguu	ccugcuaugccaacauauugccauc	aggcaagaugcuggcauagcuguugaccugagaaccugcuaugccaacauauugccauc	D4:47857528-47857587:-
fca-let-7c-3p-1	C2	27212429	27212495	-	Laganà et al., 2017	C2_29793	NA	NA	NA	NA	NA	NA	NA	hsa-let-7c-3p	100	1.2e-07	cuguacaaccuucuagcuuuccu	agguaguagguuguaugguuua	agguaguagguuguaugguuuagaguuacacccugggaguuaacuguacaaccuucuagcuuuccu	C2:27212429-27212495:-
fca-miR-20b-5p	X	113001936	113001996	-	Laganà et al., 2017	X_49187	NA	NA	NA	NA	NA	NA	NA	hsa-miR-20b-5p	100	3.64e-08	caaagugcucauagugcagguagu	ucuacuguagugugggcacuuccag	caaagugcucauagugcagguaguuuuggcuuuacucuacuguagugugggcacuuccag	X:113001936-113001996:-
fca-miR-296-5p	A3	4699542	4699600	+	Laganà et al., 2017	A3_7942	NA	NA	NA	NA	NA	NA	NA	hsa-miR-296-5p	95.238	6.56e-05	gagggccccccccaauccuguu	aggguuggguggaggcuuuccug	gagggccccccccaauccuguugugcucaauucagaggguuggguggaggcuuuccug	A3:4699542-4699600:+
fca-miR-1388-5p	A3	621285	621344	-	novel	A3_9250	74.7	21	137	129	0	8	yes	bta-miR-1388-5p	100	1.41e-06	uucucagguuggacaguccugg	cgggcugacgaaccugagauug	cgggcugacgaaccugagauugaccccggagacaccauucucagguuggacaguccugg	A3:621285-621344:-
fca-miR-196a-2	B4	82325500	82325560	+	novel	B4_20330	713.9	21	1391	1381	0	10	yes	bta-miR-196a	100	1.2e-07	uagguaguuucauguuguuggga	ucggcaacaagaaacugccugagu	uagguaguuucauguuguugggauugaguuuugaacucggcaacaagaaacugccugagu	B4:82325500-82325560:+
fca-miR-3065	E1	61695556	61695620	+	novel	E1_40586	47.4	21	84	83	0	1	yes	bta-miR-3065	100	3.64e-08	ucaacaaaaucacugaugcuggag	ucagcaccaggauauuguugggga	ucaacaaaaucacugaugcuggaguuguaugugucaucacucagcaccaggauauuguugggga	E1:61695556-61695620:+
fca-miR-30d	F2	78073579	78073642	-	novel	F2_47189	28394.4	21	55686	55570	0	116	yes	bta-miR-30d	100	1.1e-08	uguaaacauccccgacuggaagcug	cuuucagucagauguuugcugcu	uguaaacauccccgacuggaagcuguaagacacagcaaagcuuucagucagauguuugcugcu	F2:78073579-78073642:-
fca-miR-339a	E3	1014957	1015010	-	novel	E3_43719	3158.6	21	6187	6184	0	3	yes	bta-miR-339a	100	3.53e-07	ucccuguccuccaggagcuca	ugagcuccucgaggccag	ucccuguccuccaggagcucacuuacauccggccgugagcuccucgaggccag	E3:1014957-1015010:-
fca-miR-744	E1	6181395	6181475	+	novel	E1_39694	1878.7	21	3676	3666	0	10	yes	bta-miR-744	100	1.09e-07	ugcggggcuagggcuaacagca	cuguugccacuaaccucaaccuu	ugcggggcuagggcuaacagcagucucacugaagguuuccuggaaaccacgcacaugcuguugccacuaaccucaaccuu	E1:6181395-6181475:+
fca-miR-92a-2	X	113001670	113001732	-	novel	X_49184	11318.6	21	22193	22192	0	1	yes	bta-miR-92a	100	1.2e-07	uauugcacuugucccggccugug	ggguggggauuuguggcauuacuug	ggguggggauuuguggcauuacuuguguucuauauaaaguauugcacuugucccggccugug	X:113001670-113001732:-
fca-miR-2114	X	125584557	125584617	+	novel	X_48322	16.3	21	23	14	0	9	yes	cfa-miR-2114	95.652	5.58e-06	uagucccuuccuugaagcgaucg	ugagccucaagcaagggacuuua	uagucccuuccuugaagcgaucggguaaaucacaugaugagccucaagcaagggacuuua	X:125584557-125584617:+
fca-miR-28	C2	81399887	81399949	-	novel	C2_30262	44.6	21	85	81	0	4	yes	cfa-miR-28	100	1.4e-06	cuagauugugagcuccugga	aaggagcucacagucuauugaguug	aaggagcucacagucuauugaguugccuuucagacuuucccacuagauugugagcuccugga	C2:81399887-81399949:-
fca-miR-504	X	116370265	116370324	-	novel	X_49225	113.9	21	214	211	0	3	yes	cfa-miR-504	100	1.2e-07	agacccuggucugcacucuaucu	agggagcgcagggcaggguuucc	agacccuggucugcacucuaucuguacgcuuacugaagggagcgcagggcaggguuucc	X:116370265-116370324:-
fca-miR-338-5p	E1	61695555	61695620	-	novel	E1_41467	475.9	21	925	553	0	372	yes	hsa-miR-338-5p	100	1.09e-07	aacaauauccuggugcugagug	uccagcaucagugauuuuguugaa	aacaauauccuggugcugagugaugacacauacaacuccagcaucagugauuuuguugaa	E1:61695555-61695615:-
fca-miR-4488-2	E1	2144259	2144344	-	novel	E1_40678	31.7	21	53	44	7	2	yes	hsa-miR-4488	93.333	0.03	gggggcgggccccgggga	cggggcuggggugggggu	cggggcugggguggggguggggggcucccgggaggagcgggugggccccuggggggucgggcggggggggggcgggccccgggga	E1:2144259-2144344:-
fca-miR-675-5p	D1	116056322	116056380	+	novel	D1_32434	11.9	21	21	18	0	3	yes	hsa-miR-675-5p	95.238	2.01e-05	uggcgcggagagggcccacagcg	cuguaugccuucaccgcucagcc	uggcgcggagagggcccacagcguacuuggugacacuguaugccuucaccgcucagcc	D1:116056322-116056380:+
fca-miR-7107-5p	D1	107397506	107397564	-	novel	D1_33427	12.1	21	21	18	0	3	yes	hsa-miR-7107-5p	100	0.012	ucggaggaggaagggugccgcgg	acggcucccuuugcuucuccagg	ucggaggaggaagggugccgcgggcucugcggcucacggcucccuuugcuucuccagg	D1:107397506-107397564:-
fca-miR-2881-1	A2	3448235	3448281	-	novel	A2_6189	6.5	39	27	27	0	0	yes	bta-miR-2881	93.75	0.03	gggcgggcggggcgggga	cccgccgccccggcucac	gggcgggcggggcggggaccccagcguccccgccgccccggcucac	A2:3448235-3448281:-
fca-miR-10392-3p	B4	76165915	76165957	-	novel	B4_21692	6.1	39	41	41	0	0	yes	hsa-miR-10392-3p	100	0.01	cggggaggcggggccgggg	ucggucccgcuggcuccgga	ucggucccgcuggcuccggagcgcggggaggcggggccgggg	B4:76165915-76165957:-
fca-miR-3960-2	E2	14958615	14958684	+	novel	E2_41772	6	39	36	36	0	0	yes	hsa-miR-3960	94.118	0.002	cggcggcgggggcgggga	caucccgcugccgag	cggcggcgggggcggggacggcggcucccgggggcucucgggcuggucgguguccaucccgcugccgag	E2:14958615-14958684:+
fca-miR-3960-1	A3	103919443	103919492	-	novel	A3_10299	6	39	339	336	0	3	yes	hsa-miR-3960	100	0.004	ggcggcggaggcggcgguggcggca	gucccugccucuccgcca	ggcggcggaggcggcgguggcggcagcgccugucccugccucuccgcca	A3:103919443-103919492:-
fca-miR-4488-1	A3	75583602	75583670	-	novel	A3_10042	6	39	1213	1213	0	0	yes	hsa-miR-4488	93.333	0.03	ggggggcgggcgccggga	ccgaggcggcucacgc	ccgaggcggcucacgcccagcccugggagaguggggacggcagggagggcggggggcgggcgccggga	A3:75583602-75583670:-
fca-miR-4508	A1	176141514	176141576	-	novel	A1_3644	6.1	39	114	114	0	0	yes	hsa-miR-4508	100	5.07e-05	gcggggcugggcgcgcga	gcgacaccugcaggcccgcgu	gcgacaccugcaggcccgcgucccggcgcgagggcggccugggcgcggggcugggcgcgcga	A1:176141514-176141576:-
fca-miR-6089-2	A3	1251840	1251886	-	novel	A3_9274	6	39	360	360	0	0	yes	hsa-miR-6089	93.333	0.03	agggggcggggcggggca	ccccccccaugugcucccucu	ccccccccaugugcucccucugccggugagggggcggggcggggca	A3:1251840-1251886:-
fca-miR-6727-5p	A3	57167131	57167199	-	novel	A3_9872	6.3	39	8831	8830	0	1	yes	hsa-miR-6727-5p	93.333	0.03	ggcggcaggcggcgggga	ccgccgccgccgccgcgg	ccgccgccgccgccgcggggaucgucaggccggagccgcgcggccgagcgggcggcaggcggcgggga	A3:57167131-57167199:-
fca-miR-6836-3p-1	C1	538957	539022	+	novel	C1_22367	6.1	39	9908	9900	8	0	yes	hsa-miR-6836-3p	100	0.03	cccccggccccggcccga	gggcggggccgggccgg	gggcggggccgggccgggccggagcgccgccccccggccccggcgcccccccggccccggcccga	C1:538957-539022:+
fca-miR-2338	D1	90973172	90973214	+	novel	D1_32008	4.7	49	13	13	0	0	yes	bta-miR-2338	100	0.03	gguugggcugaggacaga	cgucuuuagcuuggcugg	gguugggcugaggacagagaagcacgucuuuagcuuggcugg	D1:90973172-90973214:+
fca-miR-2442	A1	195486906	195486967	-	novel	A1_3822	4.4	49	10	10	0	0	yes	bta-miR-2442	93.333	0.03	uggcuggggcugugggca	cccacacgccccagccugugaca	cccacacgccccagccugugacauaagugagugaaggguucuguggcuggggcugugggca	A1:195486906-195486967:-
fca-miR-378c-3	A3	23626067	23626107	+	novel	A3_8162	4.8	49	5052	5052	0	0	yes	bta-miR-378c	100	4.48e-06	acuggacuuggagucagaa	cugacuagauuucaguuc	acuggacuuggagucagaagaccugacuagauuucaguuc	A3:23626067-23626107:+
fca-miR-378c-2	A3	23626067	23626107	+	novel	A3_8161	4.8	49	5052	5052	0	0	yes	bta-miR-378c	100	4.48e-06	acuggacuuggagucagaa	cugacuagauuucaguuc	acuggacuuggagucagaagaccugacuagauuucaguuc	A3:23626067-23626107:+
fca-miR-1207-5p	E1	12829468	12829532	+	novel	E1_39762	4.2	49	10	10	0	0	yes	hsa-miR-1207-5p	100	5.79e-05	cagggaggcugggagggua	agagccugagccuugcuggg	cagggaggcugggaggguagggcgaguggggacaggcugggaagagagccugagccuugcuggg	E1:12829468-12829532:+
fca-miR-378e-2	D3	26798571	26798643	+	novel	D3_35875	4.5	49	11	11	0	0	yes	hsa-miR-378e	100	1.41e-05	cuggacuuggagucagga	cugaagggacaaccccaugg	cugaagggacaaccccauggcaaaucccacaagcagcauggcgugggaggugcucuggacuuggagucagga	D3:26798571-26798643:+
fca-miR-378e-1	A1	178561117	178561170	-	novel	A1_3693	4.4	49	10	10	0	0	yes	hsa-miR-378e	100	1.41e-05	cuggacuuggagucagga	cugaguccacuguccaguc	cuggacuuggagucaggacacccgaauucuaguccugaguccacuguccaguc	A1:178561117-178561170:-
fca-miR-4314	B2	26560253	26560305	-	novel	B2_15664	4.4	49	19	19	0	0	yes	hsa-miR-4314	100	0.012	cucugaggcucugggaaauggua	cuacccagauacagagaa	cuacccagauacagagaauucagggaggccucugaggcucugggaaauggua	B2:26560253-26560305:-
fca-miR-593-5p	A1	61213798	61213842	-	novel	A1_2651	4.3	49	381	381	0	0	yes	hsa-miR-593-5p	100	0.03	aggggugccuggcuggua	cuagagcuugggacuccuga	aggggugccuggcugguacaaucacuagagcuugggacuccuga	A1:61213798-61213842:-
fca-miR-6805-3p	F2	83905315	83905395	+	novel	F2_46516	4.7	49	10	10	0	0	yes	hsa-miR-6805-3p	93.75	0.03	ugggggcggggagagcca	acucuccggcccccacu	ugggggcggggagagccaggugagcuggggcccagucacaccugagcggcgcccccaccacuaacucuccggcccccacu	F2:83905315-83905395:+
fca-miR-6894-3p	A3	33737904	33737955	-	novel	A3_9669	4.7	49	125	125	0	0	yes	hsa-miR-6894-3p	100	0.035	ccuggaggaagagaaaaaa	ccaucucuccucacauggga	ccuggaggaagagaaaaaaggaagcauucauccaucucuccucacauggga	A3:33737904-33737955:-
fca-miR-11976-3	X	59075777	59075847	+	novel	X_47858	5.8	76	59	59	0	0	yes	bta-miR-11976	100	0.008	aggggcggcggcggcgga	cuccaccgggcccugag	aggggcggcggcggcggaggcccccuccccuugugcucagggcgggggcccuccuccaccgggcccugag	X:59075777-59075847:+
fca-miR-11976-2	B1	54387683	54387748	-	novel	B1_12843	5.9	76	114	114	0	0	yes	bta-miR-11976	94.118	0.002	cggcggcggcggcgacgg	acaucugccacugcugca	cggcggcggcggcgacggcagcgagcccggcgagagcagcucgcugcacaucugccacugcugca	B1:54387683-54387748:-
fca-miR-11976-1	A3	121226887	121226931	+	novel	A3_8965	5.8	76	28	28	0	0	yes	bta-miR-11976	93.75	0.03	gggcggcggccgccggga	cacggcgguucuucccggcccc	cacggcgguucuucccggccccuggggggcggcggccgccggga	A3:121226887-121226931:+
fca-miR-12010	X	47972737	47972824	+	novel	X_47791	5	76	40	40	0	0	yes	bta-miR-12010	93.75	0.03	aggaggugggagugcaga	ggcugguccacaccuucagg	ggcugguccacaccuucagggagcugaugcccugagacugaaugaaguuggccagggcauaagcauacuaggaggugggagugcaga	X:47972737-47972824:+
fca-miR-12023-2	E3	33748764	33748808	+	novel	E3_43539	5.3	76	297	297	0	0	yes	bta-miR-12023	100	0.03	ugggggcgggaggcggga	cugaaccugagccucccuc	cugaaccugagccucccucagaguagugggggcgggaggcggga	E3:33748764-33748808:+
fca-miR-12023-1	D3	1905104	1905158	-	novel	D3_36614	5.6	76	143	143	0	0	yes	bta-miR-12023	100	0.01	cggggugggggcgggagga	cucccugucccgccacccacgag	cucccugucccgccacccacgagaaccugcucccucggggugggggcgggagga	D3:1905104-1905158:-
fca-miR-1224	C2	85299494	85299582	-	novel	C2_30319	5.4	76	332	332	0	0	yes	bta-miR-1224	100	3.92e-07	gugaggacucgggagguggagg	cccaccuccucucuccucaggu	gugaggacucgggagguggaggguggugcugccagggccagggcacugucucagcucacuucuccccccaccuccucucuccucaggu	C2:85299494-85299582:-
fca-miR-1388-3p	A3	621287	621347	+	novel	A3_7863	5.3	76	1362	962	0	400	yes	bta-miR-1388-3p	93.333	0	aucucagguucgucagcccguga	aggacuguccaaccugagaaugg	aggacuguccaaccugagaauggugucuccggggucaaucucagguucgucagcccguga	A3:621287-621347:+
fca-miR-148a-2	A2	119518348	119518394	-	novel	A2_7331	5.2	76	896	896	0	0	yes	bta-miR-148a	93.333	0	ucagugcacuacagaacuuugu	agagacuguggucgccaaca	ucagugcacuacagaacuuugucucuagagacuguggucgccaaca	A2:119518348-119518394:-
fca-miR-19b-2	X	113001806	113001872	-	novel	X_49186	5.2	76	47	47	0	0	yes	bta-miR-19b	100	3.34e-08	ugugcaaauccaugcaaaacuga	aguuuugcagguuugcauuucagc	aguuuugcagguuugcauuucagcggauauauguauguauagcugugcaaauccaugcaaaacuga	X:113001806-113001872:-
fca-miR-2305-2	D1	109445779	109445840	-	novel	D1_33480	5.6	76	428	428	0	0	yes	bta-miR-2305	93.333	0	uggggaggcggggcggggga	uccugcuuggcuucuccugu	uccugcuuggcuucuccuguucguagagaagguuuucuugcuggggaggcggggcggggga	D1:109445779-109445840:-
fca-miR-2305-1	D1	109445734	109445840	-	novel	D1_33479	5.6	76	428	428	0	0	yes	bta-miR-2305	88.889	0.039	uggggaggcggggcggggga	cccuggucucgucuguccaaa	uggggaggcggggcgggggaggggcgcguucuuccugcuucguccccuggucucgucuguccaaa	D1:109445734-109445799:-
fca-miR-2881-5	E2	10629023	10629094	+	novel	E2_41694	5.4	76	4543	4543	0	0	yes	bta-miR-2881	93.75	0.008	gggggcggggaggcggga	cugcuggguaccccgccaccccc	gggggcggggaggcgggagagaugcagacaggcgugugccccguacuucugcuggguaccccgccaccccc	E2:10629023-10629094:+
fca-miR-2881-4	C1	14129427	14129466	-	novel	C1_25317	5.6	76	58307	58307	0	0	yes	bta-miR-2881	93.333	0.03	ugggggcggggaggcgga	uguggcugcugccugcu	ugggggcggggaggcggauuucuguggcugcugccugcu	C1:14129427-14129466:-
fca-miR-2881-3	B3	113370798	113370867	+	novel	B3_17792	5.7	76	411	411	0	0	yes	bta-miR-2881	93.75	0.011	gggggcggggaggcggggcc	ccccgccuuccccacccacucc	gggggcggggaggcggggccgcagccucccgcagcgccaggcccagcccccgccuuccccacccacucc	B3:113370798-113370867:+
fca-miR-2881-2	A2	9178935	9179008	-	novel	A2_6295	5.6	76	4562	4561	1	0	yes	bta-miR-2881	93.75	0.008	gggggcggggaggcggga	cugcuuccaugucacucuc	gggggcggggaggcgggauuugcucagucagacgccagaucagugucacagagacugcuuccaugucacucuc	A2:9178935-9179008:-
fca-miR-2900	A2	8354975	8355042	-	novel	A2_6275	5.3	76	943	943	0	0	yes	bta-miR-2900	100	0.03	gggggcgggcggcgggaa	uuaaacgucugucccuuu	gggggcgggcggcgggaaaggaaacgccucuuauuuacgucugucccuuuuaaacgucugucccuuu	A2:8354975-8355042:-
fca-miR-423-5p-1	D1	104307608	104307687	+	novel	D1_32169	5.2	76	15	15	0	0	yes	bta-miR-423-5p	100	0.000234	ugaggggcagagagcgggag	ccccaucacuccugaccuccucu	ccccaucacuccugaccuccucuccacguuucccuguccccgaggcggggagaugggagugaggggcagagagcgggag	D1:104307608-104307687:+
fca-miR-429	C1	281314	281375	+	novel	C1_22363	5.2	76	2846	2846	0	0	yes	bta-miR-429	100	1.2e-07	uaauacugucugguaaugccguu	cgucuuaccagacacgguuaga	cgucuuaccagacacgguuagaucuggguuccguugucuaauacugucugguaaugccguu	C1:281314-281375:+
fca-miR-584	A3	85369606	85369669	-	novel	A3_10131	5.4	76	44	44	0	0	yes	bta-miR-584	93.75	0.011	ucuccggcuugccugggacugu	agucgcaggccaaccgggaca	ucuccggcuugccugggacuguccuaguuggcaaaacaccucagucgcaggccaaccgggaca	A3:85369606-85369669:-
fca-miR-211	B3	21641033	21641091	-	novel	B3_18371	5.3	76	8751	8751	0	0	yes	cfa-miR-211	100	1.2e-07	uucccuuugucauccuuugccua	ggcagggacagcaaaggggugc	uucccuuugucauccuuugccuagggcucugagugaggcagggacagcaaaggggugc	B3:21641033-21641091:-
fca-miR-8903	F2	84975953	84976028	-	novel	F2_47321	5.9	76	51	50	1	0	yes	cfa-miR-8903	100	0.011	ggcggggccggggguggggc	gcugcugcggggccuugugac	ggcggggccggggguggggccgagggugcggggcggagccugcggcccggagacgcugcugcggggccuugugac	F2:84975953-84976028:-
fca-miR-190b-5p	F1	71081754	71081813	+	novel	F1_45040	5.2	76	38	38	0	0	yes	hsa-miR-190b-5p	100	1.2e-07	ugauauguuugauauuggguugu	aacuaaauaucaaacauauucuu	ugauauguuugauauuggguuguuuaauuaggaaccaacuaaauaucaaacauauucuu	F1:71081754-71081813:+
fca-miR-3200-5p	D3	22275777	22275841	-	novel	D3_36868	5.2	76	30	11	0	19	yes	hsa-miR-3200-5p	95.455	5.58e-06	aaucugagaaggugcacaagguu	caccuugcgcuacucagguccuc	aaucugagaaggugcacaagguuuguguccaauaugcuucacaccuugcgcuacucagguccuc	D3:22275777-22275841:-
fca-miR-4466-2	D2	86986439	86986489	-	novel	D2_35455	5.3	76	80	80	0	0	yes	hsa-miR-4466	94.444	0.003	uggguggggccggcgggga	ccugcuuccccacaugag	uggguggggccggcggggagugggagagacuuccugcuuccccacaugag	D2:86986439-86986489:-
fca-miR-4466-1	D1	115996690	115996737	-	novel	D1_33638	5.6	76	18	18	0	0	yes	hsa-miR-4466	100	0.03	agggccggcggggaagga	cuugcccgucacagccccaa	cuugcccgucacagccccaagaggugcucagggccggcggggaagga	D1:115996690-115996737:-
fca-miR-548ag	B3	601947	602009	+	novel	B3_16721	5.5	76	17	17	0	0	yes	hsa-miR-548ag	100	0.043	ugacgcccugugguuucugccug	gacggagaccagugaggcgugagc	gacggagaccagugaggcgugagccccuuacccucagguugacgcccugugguuucugccug	B3:601947-602009:+
fca-miR-5787-3	E1	59608115	59608193	-	novel	E1_41432	5.5	76	39	39	0	0	yes	hsa-miR-5787	100	0.000182	gggcuggggcgcggggca	cuccgugccccggugcua	cuccgugccccggugcuaagggccacggggggagaaacacagaccccuguugggggaggggggcuggggcgcggggca	E1:59608115-59608193:-
fca-miR-5787-2	D4	94102406	94102451	-	novel	D4_39485	5.6	76	18	18	0	0	yes	hsa-miR-5787	94.444	0.002	gggcuggggcggcgggga	gccgccgccucggacccg	gggcuggggcggcggggagauccgggugccgccgccucggacccg	D4:94102406-94102451:-
fca-miR-5787-1	D3	23421812	23421882	-	novel	D3_36884	5.7	76	16	16	0	0	yes	hsa-miR-5787	94.444	0.002	gggcuggggcggcgggga	ccaggggccuaagucuag	ccaggggccuaagucuaggagucucuccggaggacgccccaggaggggcugcgggcuggggcggcgggga	D3:23421812-23421882:-
fca-miR-6089-6	F2	84560747	84560806	+	novel	F2_46530	5.4	76	1010	1010	0	0	yes	hsa-miR-6089	100	0.03	gagggggcggggcgggga	cgugguuugcucuuaaaa	gagggggcggggcggggaagggacagguuuacuccccuuuccgugguuugcucuuaaaa	F2:84560747-84560806:+
fca-miR-6089-5	E1	62055910	62055954	+	novel	E1_40601	5.7	76	131	131	0	0	yes	hsa-miR-6089	100	0.035	gagggggcggggcggggug	cgcaggccuggucugaggccucgg	cgcaggccuggucugaggccucggggagggggcggggcggggug	E1:62055910-62055954:+
fca-miR-6089-4	D4	7667167	7667209	-	novel	D4_38653	5.2	76	142	142	0	0	yes	hsa-miR-6089	100	0.035	agggggcggggcgggguca	augucgccuugcugacaca	agggggcggggcggggucaacagaugucgccuugcugacaca	D4:7667167-7667209:-
fca-miR-6089-3	D1	110785872	110785924	+	novel	D1_32309	5.3	76	15	15	0	0	yes	hsa-miR-6089	100	0.03	cagggggcggggcgggga	ccugcccuggcgcuuggc	ccugcccuggcgcuuggcagagcuggaacaggggcagggggcggggcgggga	D1:110785872-110785924:+
fca-miR-6089-1	A2	13883615	13883691	+	novel	A2_4601	5.7	76	30	30	0	0	yes	hsa-miR-6089	100	0.003	gggguggggcggggaggcg	caggugucgcccacccuuu	caggugucgcccacccuuucccagcugucacccaucacucaggugugagggcguggugggguggggcggggaggcg	A2:13883615-13883691:+
fca-miR-6786-5p	D1	109904131	109904185	+	novel	D1_32253	5.9	76	186	186	0	0	yes	hsa-miR-6786-5p	93.75	0.008	gguggggccggcggggga	ccccaagcccccccucccc	ccccaagcccccccuccccgcgcagcuucuggaagggguggggccggcggggga	D1:109904131-109904185:+
fca-miR-6836-3p-2	C2	85240460	85240510	+	novel	C2_28676	5.8	76	81	81	0	0	yes	hsa-miR-6836-3p	100	0.011	gggcgggcggggccgggggc	ccgccgcugccgccucccuc	gggcgggcggggccgggggcuccucccugcccgccgcugccgccucccuc	C2:85240460-85240510:+
fca-miR-7114-5p	A3	43834676	43834760	-	novel	A3_9763	5.2	76	293	293	0	0	yes	hsa-miR-7114-5p	100	0.03	uggggugccuguguggca	ccacgucgggcacucugcu	uggggugccuguguggcauccaacuuuggcgcaggucaugauggcaugauucgugacuucgagccccacgucgggcacucugcu	A3:43834676-43834760:-
fca-miR-762-2	C1	216553338	216553412	+	novel	C1_24934	5.2	76	13	13	0	0	yes	hsa-miR-762	93.75	0.008	cgggcuggggcuggggca	cgaagccucagucagug	cgggcuggggcuggggcagcgacagaugggguggaagccuccgccgucauauuugagcgaagccucagucagug	C1:216553338-216553412:+
fca-miR-762-1	B3	63212097	63212177	+	novel	B3_17346	5.5	76	14	13	1	0	yes	hsa-miR-762	93.75	0.008	agggcuggggccagggca	cccagggccuuaccuuuc	agggcuggggccagggcaggggcugggccaggcccugaggugggcuggaggagaugugagggcccagggccuuaccuuuc	B3:63212097-63212177:+
fca-miR-99b-3p	D3	94244966	94245039	+	novel	D3_36519	5.3	76	18	18	0	0	yes	hsa-miR-99b-3p	93.75	0.047	cgugggauucggucuguggguccu	guugagcagaaccgcgauuugaugga	guugagcagaaccgcgauuugauggaggcguugucgcggcauaugucuccgugggauucggucuguggguccu	D3:94244966-94245039:+
