# Supplementary material for: Urinary microRNAome in healthy cats and cats with pyelonephritis or other urological conditions
Source: PLoS One. 2022 Jul 20;17(7):e0270067. doi: 10.1371/journal.pone.0270067 (PMC9299306; doi:10.1371/journal.pone.0270067)
Supplement: S6 Table — This includes information from their source (database/study/de novo) and their genomic coordinates. CPM: Counts Per Million. (XLSX) [file pone.0270067.s013.xlsx]

## Sheet: Sheet1
S6 Table. Average abundance and standard deviation of the miRNAs detected in the urinary miRNAome of the final 35 feline samples included in RNAseq analyses, including information from their source (database/study/de novo) and their genomic coordinates. CPM: Counts Per Million.
miR-NA ID	Database/Study/novel	coordinates	Mean (CPM)	SD (CPM)
fca-miR-320a	Ensembl v.99	B1:35931472-35931528:+	5474.99	13389.1
fca-miR-30a-5p	Ensembl v.99	B2:67306469-67306533:-	4354.98	2811.75
fca-miR-146a-3p	Ensembl v.99	A1:190133526-190133582:-	2191.45	4589.86
fca-miR-99a-5p	Laganà et al., 2017	C2:27213168-27213227:-	2171.99	2638.43
fca-miR-21-5p	Ensembl v.99	E1:29105145-29105206:-	2137.41	1673.33
fca-miR-10b	Ensembl v.99	C1:166919922-166919984:+	1855.88	1110.04
fca-miR-423-5p-2	Laganà et al., 2017	E1:16813342-16813402:-	1592.26	2572.68
fca-miR-378c-1	Ensembl v.99	A1:199394444-199394500:-	1452.67	2802.77
fca-miR-30e-5p	Ensembl v.99	C1:31853394-31853459:+	1368.59	564.453
fca-let7i	Ensembl v.99	B4:90431559-90431638:+	1256.66	1476.6
fca-let7g	Laganà et al., 2017	A2:20866213-20866293:-	1083.57	1019.22
fca-miR-200a	Laganà et al., 2017	C1:279939-280001:+	1074.69	705.149
fca-miR-30d	novel	F2:78073579-78073642:-	1071.19	554.423
fca-miR-191b	Ensembl v.99	A2:18165981-18166043:-	990.329	735.54
fca-miR-200b-3p	Ensembl v.99	C1:279235-279295:+	981.263	544.688
fca-miR-10a	Laganà et al., 2017	E1:38744602-38744665:+	846.368	487.617
fca-miR-186	Ensembl v.99	C1:59209906-59209969:-	711.185	821.429
fca-miR-26c-1	Laganà et al., 2017	B4:86234855-86234914:-	625.832	285.787
fca-miR-26c-2	Laganà et al., 2017	C2:155146686-155146747:-	610.017	278.288
fca-miR-1307	Ensembl v.99	D2:63693813-63693876:-	607.3	1206.15
fca-miR-30c	Ensembl v.99	B2:67281166-67281229:-	544.058	334.727
fca-miR-25	Ensembl v.99	E3:7351167-7351227:-	380.544	489.549
fca-miR-27b	Ensembl v.99	D4:29137851-29137915:+	322.474	154.876
fca-miR-205	Ensembl v.99	F1:35630457-35630516:-	308.985	367.562
fca-miR-26b	Ensembl v.99	C1:203493553-203493611:+	287.817	366.448
fca-miR-210	Ensembl v.99	D1:117280207-117280269:-	278.979	643.956
fca-miR-125a-5p	Ensembl v.99	E2:6891166-6891226:-	278.873	230.596
fca-miR-142-3p	Ensembl v.99	E1:30526040-30526101:+	264.175	677.389
fca-miR-92a-1	Ensembl v.99	A1:63669970-63670030:+	261.383	199.214
fca-let7c-3p-1	Laganà et al., 2017	C2:27212429-27212495:-	253.337	112.343
fca-miR-200c	Ensembl v.99	B4:42008316-42008380:+	247.833	200.494
fca-miR-93	Ensembl v.99	E3:7351374-7351437:-	230.934	362.271
fca-miR-99b	Ensembl v.99	E2:6891729-6891791:-	228.164	191.211
fca-miR-140	Ensembl v.99	E2:47296726-47296788:+	227.511	389.267
fca-miR-100	Ensembl v.99	D1:19355309-19355367:-	227.465	724.762
fca-miR-204	Laganà et al., 2017	D4:13188338-13188399:-	209.646	167.783
fca-miR-24-3p	Laganà et al., 2017	D4:29138383-29138435:+	198.865	148.679
fca-miR-30b-5p	Laganà et al., 2017	F2:78069087-78069148:-	189.319	345.583
fca-miR-92a-2	novel	X:113001670-113001732:-	173.306	121.413
fca-miR-125b-1	Ensembl v.99	C2:27164026-27164088:-	138.569	135.477
fca-miR-2881-5	novel	E2:10629023-10629094:+	134.623	314.535
fca-miR-125b-2	Ensembl v.99	D1:19302640-19302703:-	131.945	130.143
fca-miR-151-3p	Laganà et al., 2017	F2:82608504-82608561:-	126.612	93.7644
fca-miR-23a	Ensembl v.99	A2:9825336-9825394:-	125.138	156.37
fca-miR-24-2-5p	Ensembl v.99	A2:9825010-9825066:-	107.489	78.9262
fca-miR-28	novel	C2:81399887-81399949:-	106.333	89.4441
fca-miR-2881-4	novel	C1:14129427-14129466:-	101.582	182.907
fca-miR-20a	Laganà et al., 2017	A1:63669718-63669778:+	100.206	152.357
fca-miR-17-5p	Ensembl v.99	A1:63669268-63669329:+	99.5485	148.433
fca-miR-425	Ensembl v.99	A2:18165511-18165574:-	96.2122	116.817
fca-miR-106b-3p	Laganà et al., 2017	E3:7351600-7351659:-	95.9524	138.471
fca-miR-10174-3p	Laganà et al., 2017	D4:29137615-29137675:+	92.1857	62.2968
fca-miR-192	Laganà et al., 2017	D1:110099425-110099489:-	91.4591	81.5631
fca-miR-222	Ensembl v.99	X:40467235-40467300:-	88.8469	55.665
fca-miR-185	Ensembl v.99	D3:28342555-28342612:-	80.6366	75.5754
fca-miR-128-1	Laganà et al., 2017	C1:129648564-129648621:+	74.407	49.5804
fca-miR-2881-2	novel	A2:9178935-9179008:-	63.3295	147.264
fca-miR-375	Ensembl v.99	C1:204008759-204008818:-	62.4113	109.958
fca-miR-339a	novel	E3:1014957-1015010:-	59.2251	111.622
fca-miR-429	novel	C1:281314-281375:+	56.4808	50.0979
fca-miR-148b	Ensembl v.99	B4:82638563-82638625:+	55.7807	56.7472
fca-miR-16-2	Laganà et al., 2017	C2:106854495-106854560:-	53.5864	125.402
fca-miR-7-1	Laganà et al., 2017	A2:3616580-3616639:+	50.0888	40.6675
fca-miR-744	novel	E1:6181395-6181475:+	47.6331	34.7051
fca-miR-16-1	Ensembl v.99	A1:21521531-21521596:+	43.7676	106.406
fca-miR-182	Laganà et al., 2017	A2:147667896-147667960:-	41.3508	33.4211
fca-miR-342	Laganà et al., 2017	B3:144774537-144774602:+	41.3033	29.8584
fca-miR-27a-3p	Laganà et al., 2017	A2:9825141-9825203:-	40.7335	38.4666
fca-miR-128-2	Ensembl v.99	C2:156969068-156969127:-	40.5822	27.5111
fca-let7e-3p-2	Ensembl v.99	E2:6891545-6891613:-	39.6783	42.7908
fca-miR-101	Ensembl v.99	C1:54050599-54050660:-	38.9048	41.5731
fca-miR-146b	Laganà et al., 2017	D2:62881141-62881202:+	38.7218	34.2824
fca-miR-328	Laganà et al., 2017	E2:44947109-44947172:-	37.3286	56.4327
fca-miR-19b-1	Ensembl v.99	A1:63669853-63669916:+	37.3272	68.3599
fca-miR-34a	Ensembl v.99	C1:6400649-6400716:-	36.729	44.5513
fca-miR-193b	Ensembl v.99	E3:32600500-32600559:-	33.6997	65.3131
fca-miR-197	Ensembl v.99	C1:93876898-93876960:+	33.6891	56.5935
fca-miR-211	novel	B3:21641033-21641091:-	33.4084	24.6663
fca-miR-362-5p	Laganà et al., 2017	X:43672141-43672200:+	30.5094	43.2818
fca-miR-1842	Ensembl v.99	E3:42761068-42761129:+	30.1361	86.7866
fca-miR-194-2	Ensembl v.99	D1:110099618-110099677:-	29.6592	27.641
fca-miR-31	Laganà et al., 2017	D4:47857528-47857587:-	27.1879	35.7341
fca-miR-184	Ensembl v.99	B3:988459-988522:+	26.7603	118.881
fca-miR-4508	novel	A1:176141514-176141576:-	24.3542	51.5287
fca-miR-760-3p	Ensembl v.99	C1:80158617-80158677:+	24.2285	58.3553
fca-miR-7-3	Laganà et al., 2017	D4:25082379-25082443:-	23.928	19.8734
fca-miR-19b-2	novel	X:113001806-113001872:-	21.5764	39.9274
fca-miR-4466-1	novel	D1:115996690-115996737:-	20.7549	47.3506
fca-miR-7-2	Laganà et al., 2017	B3:7116475-7116537:-	19.5407	16.5437
fca-miR-196b	Ensembl v.99	A2:120577876-120577935:-	18.856	14.5232
fca-miR-1224	novel	C2:85299494-85299582:-	17.4844	40.9666
fca-miR-155-5p	Ensembl v.99	C2:19225611-19225672:-	17.4295	15.8783
fca-miR-4488-1	novel	A3:75583602-75583670:-	16.5573	34.5872
fca-miR-15b	Ensembl v.99	C2:106854647-106854707:-	15.5724	34.767
fca-miR-374a	Laganà et al., 2017	X:62710395-62710447:-	15.2624	15.5674
fca-miR-11976-3	novel	X:59075777-59075847:+	14.9787	50.3023
fca-miR-6529-5p	Laganà et al., 2017	C2:66194434-66194497:-	14.6336	13.0613
fca-miR-671	Ensembl v.99	A2:165337006-165337067:+	13.9053	34.229
fca-miR-326	Laganà et al., 2017	D1:58848333-58848393:+	12.9997	17.4418
fca-miR-129-5p-2	Laganà et al., 2017	D1:97961552-97961615:+	11.7011	36.6695
fca-miR-6786-5p	novel	D1:109904131-109904185:+	11.689	23.1784
fca-miR-129-5p-1	Ensembl v.99	A2:146531317-146531382:+	11.0339	35.8749
fca-miR-582	Laganà et al., 2017	A1:129924028-129924089:-	10.7051	10.6146
fca-miR-95	Ensembl v.99	B1:204667953-204668004:-	10.2107	10.4994
fca-miR-141	Ensembl v.99	B4:42008734-42008800:+	10.1515	12.8883
fca-miR-122	Laganà et al., 2017	D3:79285429-79285487:+	10.1181	18.0241
fca-miR-330	Ensembl v.99	E2:11157897-11157960:+	9.03683	6.63428
fca-miR-6089-6	novel	F2:84560747-84560806:+	9.03111	28.4992
fca-miR-1-1	Laganà et al., 2017	A3:1680190-1680246:-	8.54335	15.901
fca-miR-15a	Ensembl v.99	A1:21521394-21521454:+	8.24745	19.7635
fca-miR-1-2	Ensembl v.99	D3:46793558-46793617:-	8.16134	15.6447
fca-miR-194-1	Laganà et al., 2017	F1:59379379-59379437:-	8.01793	16.1256
fca-miR-6089-3	novel	D1:110785872-110785924:+	7.86746	21.1232
fca-miR-12010	novel	X:47972737-47972824:+	7.78465	16.1362
fca-miR-196a-3	Ensembl v.99	E1:38691529-38691589:+	7.18478	8.53298
fca-miR-127	Ensembl v.99	B3:145457017-145457073:+	6.68524	10.1264
fca-miR-504	novel	X:116370265-116370324:-	6.56939	6.86117
fca-miR-450b	Laganà et al., 2017	X:113265162-113265220:-	6.16208	12.6743
fca-miR-150	Laganà et al., 2017	E2:8470969-8471026:+	5.90998	12.4433
fca-miR-20b-5p	Laganà et al., 2017	X:113001936-113001996:-	5.6704	8.14231
fca-miR-18a-5p	Ensembl v.99	A1:63669406-63669471:+	5.64008	9.41559
fca-miR-11995	Laganà et al., 2017	E1:2936133-2936197:-	4.96069	10.7282
fca-miR-8903	novel	F2:84975953-84976028:-	4.73028	10.0163
fca-miR-1301	Laganà et al., 2017	A3:122913239-122913297:+	4.21758	5.1759
fca-miR-149-5p	Laganà et al., 2017	C1:221682054-221682115:+	4.11415	3.70609
fca-miR-106a-5p	Ensembl v.99	X:113002335-113002393:-	4.09151	6.489
fca-miR-6089-4	novel	D4:7667167-7667209:-	3.73247	8.2128
fca-miR-12004	Laganà et al., 2017	C1:29046396-29046452:+	3.44329	4.56293
fca-miR-99b-3p	novel	D3:94244966-94245039:+	3.04909	7.37967
fca-miR-92b	Ensembl v.99	F1:70379813-70379877:-	2.91767	3.09965
fca-miR-219-2	Ensembl v.99	B2:34841073-34841140:+	2.90681	4.98341
fca-miR-181c-3p	Ensembl v.99	A2:9852356-9852420:+	2.85605	3.78009
fca-miR-3960-1	novel	A3:103919443-103919492:-	2.82834	6.62433
fca-miR-130b	Ensembl v.99	D3:30125761-30125821:+	2.71851	4.62024
fca-miR-628	Ensembl v.99	B3:51260229-51260289:+	2.71728	5.2257
fca-miR-148a-1	Ensembl v.99	A2:119518372-119518432:-	2.69373	3.8135
fca-miR-206	Ensembl v.99	B2:52555293-52555355:+	2.65865	5.29984
fca-miR-378e-2	novel	D3:26798571-26798643:+	2.58276	4.35756
fca-miR-421	Ensembl v.99	X:62661346-62661404:-	2.53721	6.11081
fca-miR-664b	Laganà et al., 2017	F1:59463561-59463626:-	2.34275	3.07061
fca-miR-490	Ensembl v.99	A2:153856013-153856074:+	2.30975	4.86809
fca-miR-6894-3p	novel	A3:33737904-33737955:-	2.17893	6.60797
fca-miR-6089-2	novel	A3:1251840-1251886:-	2.08231	7.49868
fca-miR-96	Ensembl v.99	A2:147672047-147672111:-	2.03649	3.76578
fca-miR-584	novel	A3:85369606-85369669:-	1.99731	3.74744
fca-miR-219-1	Ensembl v.99	B2:34223798-34223865:+	1.94241	3.41253
fca-miR-2900	novel	A2:8354975-8355042:-	1.88228	5.48296
fca-miR-34c	Ensembl v.99	D1:9572980-9573035:+	1.81971	3.73585
fca-miR-2881-3	novel	B3:113370798-113370867:+	1.70275	5.88688
fca-miR-130a	Ensembl v.99	D1:104724774-104724836:+	1.64816	3.18469
fca-miR-335	Ensembl v.99	A2:148301862-148301921:+	1.59437	3.36691
fca-miR-4314	novel	B2:26560253-26560305:-	1.49481	3.63742
fca-miR-7107-5p	novel	D1:107397506-107397564:-	1.35478	4.38421
fca-miR-139	Ensembl v.99	D1:61245443-61245502:+	1.33646	2.53996
fca-miR-2338	novel	D1:90973172-90973214:+	1.28094	3.25228
fca-miR-593-5p	novel	A1:61213798-61213842:-	1.16387	4.11603
fca-miR-3960-2	novel	E2:14958615-14958684:+	1.10161	2.98133
fca-miR-4466-2	novel	D2:86986439-86986489:-	1.06185	2.12662
fca-miR-190b-5p	novel	F1:71081754-71081813:+	1.05403	1.36283
fca-miR-548ag	novel	B3:601947-602009:+	0.88185	1.89712
fca-miR-454	Ensembl v.99	E1:29735395-29735460:+	0.771695	1.32544
fca-miR-301a	Ensembl v.99	E1:29722144-29722205:+	0.763903	1.41864
fca-miR-409-3p	Laganà et al., 2017	B3:145651046-145651101:+	0.746438	2.20979
fca-miR-6727-5p	novel	A3:57167131-57167199:-	0.691	1.64419
fca-miR-132	Ensembl v.99	E1:14843622-14843681:+	0.623027	1.56881
fca-miR-3064-5p	Ensembl v.99	E1:48624905-48624968:-	0.606871	0.894355
fca-miR-3200-5p	novel	D3:22275777-22275841:-	0.538743	1.48766
fca-miR-7114-5p	novel	A3:43834676-43834760:-	0.531534	1.42507
fca-miR-2114	novel	X:125584557-125584617:+	0.493357	1.25492
fca-miR-6836-3p-2	novel	C2:85240460-85240510:+	0.483974	1.74427
fca-miR-675-5p	novel	D1:116056322-116056380:+	0.461243	1.27125
fca-miR-148a-2	novel	A2:119518348-119518394:-	0.458781	1.56325
fca-miR-11976-2	novel	B1:54387683-54387748:-	0.409953	1.17475
fca-miR-483-5p	Laganà et al., 2017	D1:115968306-115968366:+	0.394361	1.16318
fca-miR-12023-2	novel	E3:33748764-33748808:+	0.366995	1.30264
fca-miR-551a	Laganà et al., 2017	C1:2018712-2018774:-	0.363422	1.07369
fca-miR-1271	Laganà et al., 2017	A1:176361746-176361804:-	0.349046	0.686337
fca-miR-296-5p	Laganà et al., 2017	A3:4699542-4699600:+	0.33299	0.616664
fca-miR-196a-2	novel	B4:82325500-82325560:+	0.327379	1.04595
fca-miR-6836-3p-1	novel	C1:538957-539022:+	0.316296	1.04309
fca-miR-381	Laganà et al., 2017	B3:145632350-145632415:+	0.184801	0.332864
fca-miR-378e-1	novel	A1:178561117-178561170:-	0.173227	0.677552
fca-miR-11976-1	novel	A3:121226887-121226931:+	0.161936	0.660473
fca-miR-2881-1	novel	A2:3448235-3448281:-	0.14181	0.554375
fca-miR-5787-1	novel	D3:23421812-23421882:-	0.136226	0.639225
fca-miR-3085-3p	Laganà et al., 2017	D2:59012106-59012171:-	0.122289	0.2586
fca-miR-423-5p-1	novel	D1:104307608-104307687:+	0.112832	0.304303
fca-miR-5787-2	novel	D4:94102406-94102451:-	0.111702	0.633005
fca-miR-6089-1	novel	A2:13883615-13883691:+	0.104116	0.615958
fca-miR-762-1	novel	B3:63212097-63212177:+	0.0997737	0.391711
fca-miR-6089-5	novel	E1:62055910-62055954:+	0.0788717	0.291925
fca-miR-18b	Laganà et al., 2017	X:113002168-113002233:-	0.0778528	0.262719
fca-miR-2442	novel	A1:195486906-195486967:-	0.0588172	0.347967
fca-miR-4488-2	novel	E1:2144259-2144344:-	0.0579108	0.261451
fca-miR-762-2	novel	C1:216553338-216553412:+	0.0496752	0.210355
fca-miR-592	Laganà et al., 2017	A2:145487946-145488005:-	0.0413741	0.199492
fca-miR-10392-3p	novel	B4:76165915-76165957:-	0.0334873	0.147229
fca-miR-5787-3	novel	E1:59608115-59608193:-	0.017953	0.106211
fca-miR-1207-5p	novel	E1:12829468-12829532:+	0.014362	0.0663137
fca-miR-196a-1	Ensembl v.99	B4:82325446-82325523:+	0.00713524	0.0422127
fca-miR-12023-1	novel	D3:1905104-1905158:-	0.00141488	0.00837056
fca-miR-486-2	Laganà et al., 2017	B1:43294710-43294774:-	0	0
fca-miR-486-1	Laganà et al., 2017	B1:43294712-43294778:+	0	0
fca-miR-1388-3p	novel	A3:621287-621347:+	0	0
fca-miR-1388-5p	novel	A3:621285-621344:-	0	0
fca-miR-2305-2	novel	D1:109445779-109445840:-	0	0
fca-miR-2305-1	novel	D1:109445734-109445799:-	0	0
fca-miR-3065	novel	E1:61695556-61695620:+	0	0
fca-miR-378c-3	novel	A3:23626067-23626107:+	0	0
fca-miR-378c-2	novel	A3:23626067-23626107:+	0	0
fca-miR-338-5p	novel	E1:61695555-61695615:-	0	0
fca-miR-6805-3p	novel	F2:83905315-83905395:+	0	0
