# Supplementary material for: Urinary microRNAome in healthy cats and cats with pyelonephritis or other urological conditions
Source: PLoS One. 2022 Jul 20;17(7):e0270067. doi: 10.1371/journal.pone.0270067 (PMC9299306; doi:10.1371/journal.pone.0270067)
Supplement: S7 Table — A. List of differentially abundant (DA) miRNAs between the Control group (healthy) and the different uropathological conditions and between PN and the other uropathological conditions using RNAseq data. B. List of all miRNAs comparisons (without q-value and log2FC filters). The values of log2FC are calculated using the Controls as baseline and therefore a positive log2FC implies an upregulation of the specific miRNA in the pathological state and vice versa. Accordingly, in the comparison PN vs Other pathologies, the PN group was set as baseline, and a negative log2FC thus indicates up-regulation in PN compared to other pathologies. log2FC: log2 of the fold-change in expression. CKD: Chronic Kidney Disease; SB/C: Subclinical Bacteriuria/Cystitis; PN: Pylonephritis; UO: Ureteral Obstruction. (XLSX) [file pone.0270067.s014.xlsx]

## Sheet: S7A
S7 Table. A List of differentially abundant (DA) miRNAs between the Control group (healthy) and the different uropathological conditions and between PN and the other uropathological conditions using RNAseq data. B. List of all miRNAs comparisions (without q-value of log2FC filters). The values of log2FC are calculated using the Controls as baseline and therefore a positive log2FC implies an upreg…
Comparisons	miRNA ID	log2FoldChange	p-value	q-value (FDR)	Mean_control (CPM)	Mean_UO (CPM)
Control vs. UO	fca-miR-12010	3.64001	0.00362173	0.0375517	0.83202	179.984
	fca-miR-429	2.1239	0.000625356	0.00879966	19.6889	70.3662
	fca-miR-1-1	6.08218	2.5747e-06	0.000169072	0.43094	38.6615
	fca-miR-182	2.1109	0.00041042	0.00725838	16.6947	71.604
	fca-miR-31	2.94813	6.82836e-06	0.000336297	7.05442	53.7467
	fca-miR-27a-3p	2.46455	2.17961e-06	0.000169072	7.67207	33.5914
	fca-miR-99a-5p	-2.52466	0.000247587	0.00487746	4450.44	850.984
	fca-miR-1-2	5.00776	0.000182469	0.00429964	0.604407	24.9879
	fca-miR-200c	2.3976	3.98792e-05	0.00157124	85.9199	332.581
	fca-miR-21-5p	2.31093	1.39591e-06	0.000169072	559.313	2477.99
	fca-miR-25	-2.1379	0.00200057	0.023183	610.036	130.43
	fca-miR-378c-1	-2.51371	6.88669e-05	0.00226113	1593.9	317.499
	fca-miR-425	-2.63618	0.00019643	0.00429964	124.457	198.791
					Mean_control (CPM)	Mean_SB (CPM)
Control vs. SB/C	fca-miR-19b-2	2.86393	0.000514548	0.00921509	6.90577	50.1236
	fca-miR-429	2.19019	0.00123109	0.0157627	19.6889	90.3198
	fca-miR-20a	2.65295	0.000580975	0.00947405	17.6502	109.469
	fca-miR-30b-5p	2.15668	0.00219624	0.0227715	50.7579	228.427
	fca-miR-664b	2.46205	0.0027667	0.0259543	0.66446	4.50145
	fca-miR-16-2	4.93547	3.26525e-06	0.000160813	2.69821	85.5573
	fca-miR-31	2.52513	0.000412017	0.00811673	7.05442	40.7149
	fca-miR-20b-5p	3.63274	2.26073e-05	0.000636234	0.817243	11.0865
	fca-miR-27a-3p	2.62824	2.41042e-06	0.000158284	7.67207	47.0247
	fca-miR-141	2.04312	0.00547411	0.0461639	5.57061	23.5654
	fca-miR-148a-1	2.80448	0.0025703	0.0253174	0.936034	6.61702
	fca-miR-15a	3.82768	0.00200177	0.0219082	1.30881	18.6524
	fca-miR-17-5p	2.26972	0.00133932	0.0157627	30.6944	146.778
	fca-miR-19b-1	2.86687	0.000625191	0.00947405	12.8349	93.0818
	fca-miR-21-5p	2.35683	7.81966e-06	0.000308095	559.313	2864.16
	fca-miR-23a	2.37617	6.34642e-05	0.00156281	26.8544	138.303
	fca-miR-34a	2.69139	7.74725e-07	7.63104e-05	14.7497	95.6096
	fca-miR-16-1	4.68072	1.22699e-05	0.000402861	2.89431	75.7074
	fca-miR-142-3p	4.28094	0.00039703	0.00811673	13.4592	262.835
	fca-miR-146a-3p	3.9865	1.646e-08	3.24262e-06	539.164	8542.23
					Mean_control (CPM)	Mean_PN (CPM)
Control vs. PN	fca-miR-19b-2	2.46964	0.000364842	0.00194254	6.90577	37.571
	fca-miR-584	2.23999	0.00814099	0.0276513	0.511219	2.15204
	fca-let-7g	2.11647	3.72996e-07	6.12336e-06	455.876	1973.29
	fca-miR-1-1	5.2365	1.41258e-05	0.000118241	0.43094	10.3111
	fca-miR-1301	-2.77294	0.000155924	0.00105921	7.32364	0.745007
	fca-miR-151-3p	-2.17098	1.247e-06	1.63773e-05	208.135	48.3163
	fca-miR-20a	3.6983	8.2446e-09	3.08749e-07	17.6502	227.032
	fca-miR-30b-5p	3.00256	2.98642e-07	5.34841e-06	50.7579	405.454
	fca-miR-374a	2.64735	7.43132e-07	1.04569e-05	5.15876	30.6425
	fca-miR-450b	3.29543	0.000233281	0.00152979	1.79685	16.145
	fca-miR-664b	2.1569	0.00228903	0.00959445	0.66446	3.65284
	fca-miR-16-2	5.54975	4.20804e-10	2.76328e-08	2.69821	130.995
	fca-miR-20b-5p	3.95425	7.10811e-08	1.55589e-06	0.817243	9.7992
	fca-miR-27a-3p	3.26357	2.3902e-12	4.7087e-10	7.67207	70.8924
	fca-miR-99a-5p	-2.80848	8.61534e-06	8.48611e-05	4450.44	635.574
	fca-miR-1-2	4.0531	0.00109723	0.00527206	0.604407	8.8243
	fca-miR-100	-2.06327	1.26499e-05	0.000113274	176.229	43.4346
	fca-miR-125b-2	-2.92871	2.65291e-06	3.26639e-05	305.254	43.1261
	fca-miR-125b-1	-2.77027	1.4405e-05	0.000118241	315.444	49.5542
	fca-miR-127	-3.5611	2.89571e-05	0.000228182	8.73714	0.395346
	fca-miR-140	2.27347	9.35806e-05	0.000682792	111.204	535.693
	fca-miR-15a	3.73199	0.000354119	0.00193782	1.30881	17.3259
	fca-miR-15b	4.14044	6.14463e-05	0.000465574	2.2422	39.9998
	fca-miR-17-5p	2.70099	4.59932e-06	5.0337e-05	30.6944	197.855
	fca-miR-1842	2.37041	0.00745694	0.0257722	6.48528	33.0403
	fca-miR-197	3.09159	5.6834e-08	1.39954e-06	9.69567	80.2035
	fca-miR-19b-1	2.21965	0.00157644	0.00690128	12.8349	58.622
	fca-miR-21-5p	2.48758	1.43503e-08	4.03858e-07	559.313	3135.65
	fca-miR-23a	3.30502	2.28981e-11	2.25547e-09	26.8544	260.362
	fca-miR-26b	2.41883	5.2416e-07	7.94304e-06	114.882	611.265
	fca-miR-301a	4.10419	0.00309767	0.0119655	0.0328083	1.55542
	fca-miR-375	-2.10869	0.00127328	0.00583341	44.0454	11.3683
	fca-miR-378c-1	-2.12026	0.000240728	0.00152979	1593.9	367.08
	fca-miR-454	3.82541	0.00551959	0.0201363	0.229609	1.42029
	fca-miR-628	2.91779	0.00041568	0.00215497	0.989687	7.34535
	fca-miR-99b	-2.07179	0.000264474	0.00161126	416.144	100.948
	fca-miR-16-1	5.1469	9.40352e-09	3.08749e-07	2.89431	104.738
	fca-miR-93	2.11684	0.000320492	0.00185697	103.531	447.688
	fca-miR-106a-5p	2.78585	0.00288974	0.0113856	1.05914	6.58967
	fca-miR-125a-5p	-2.15411	0.00246597	0.0101208	488.805	113.065
	fca-miR-142-3p	5.8049	8.01035e-09	3.08749e-07	13.4592	756.792
					Mean_control (CPM)	Mean_CKD (CPM)
Control vs. CKD	fca-miR-12010	5.3162	6.61013e-05	0.00186028	0.83202	30.4632
	fca-miR-1224	3.95344	1.0409e-05	0.000512643	5.43741	86.6772
	fca-miR-2338	5.62981	0.00265722	0.0230905	0.152782	4.01272
	fca-miR-339a	2.31357	0.00106174	0.0130727	41.9388	208.301
	fca-miR-584	3.73318	0.000139725	0.00275258	0.511219	7.43571
	fca-miR-4314	5.51472	0.000550338	0.00768952	0.122331	5.36935
	fca-miR-6089-4	3.56642	0.00748809	0.0475856	0.869255	11.2617
	fca-miR-99b-3p	4.38907	0.00607534	0.0427444	0.298372	7.88507
	fca-miR-1-1	5.78512	3.84029e-05	0.0012609	0.43094	12.2532
	fca-miR-11995	3.34823	0.000190437	0.00341055	1.98057	21.631
	fca-miR-122	2.83553	0.000585496	0.00768952	4.46239	30.5387
	fca-miR-129-5p-2	3.59251	0.00133889	0.0131881	4.92523	60.3712
	fca-miR-192	-2.2565	0.000297785	0.00488864	192.275	40.747
	fca-miR-1-2	4.75628	0.00113951	0.0131881	0.604407	12.3988
	fca-miR-129-5p-1	3.57224	0.00126664	0.0131881	4.6189	55.7367
	fca-miR-1307	2.91873	2.62998e-05	0.00103621	343.852	2601.4
	fca-miR-1842	4.16471	7.81987e-05	0.00192564	6.48528	116.969
	fca-miR-194-2	-2.60059	0.000530564	0.00768952	46.5003	6.24609
	fca-miR-210	3.348	2.97184e-06	0.000195151	108.204	1102.87
	fca-miR-219-2	2.74235	0.00564265	0.0411704	0.958868	7.65678
	fca-miR-320a	3.38572	2.49143e-06	0.000195151	2418.95	25283.9
	fca-miR-375	2.25606	0.00267266	0.0230905	44.0454	211.322
	fca-miR-671	4.11891	1.92987e-06	0.000195151	3.60682	63.8758
	fca-miR-760-3p	3.65146	0.000118138	0.00258592	8.88367	111.434
	fca-miR-193b	2.32072	0.00132568	0.0131881	23.5349	116.929
					Mean_PN (CPM)	Mean_UO (CPM)
PN vs. UO	fca-miR-19b-2	2.52554	0.00150855	0.018574	37.571	103.845
	fca-miR-30b-5p	2.05422	0.000849848	0.0128785	405.454	266.2
	fca-miR-16-2	3.76239	8.23321e-05	0.00270324	130.995	53.4697
	fca-miR-106b-3p	2.6638	0.000450168	0.00806209	140.852	121.234
	fca-let-7i	2.12998	0.000134522	0.00327544	2137.12	1148.15
	fca-miR-140	3.634	5.57962e-09	1.09918e-06	535.693	138.815
	fca-miR-15a	3.3202	0.00567782	0.0466054	17.3259	27.092
	fca-miR-15b	3.26779	0.00449619	0.0402613	39.9998	22.7537
	fca-miR-1842	3.07486	0.00269847	0.0279789	33.0403	117.261
	fca-miR-197	2.39304	0.000149639	0.00327544	80.2035	24.4329
	fca-miR-19b-1	2.24268	0.0037863	0.0370271	58.622	112.683
	fca-miR-628	3.33745	0.0013737	0.0180412	7.34535	11.3573
	fca-miR-16-1	4.06991	3.92974e-05	0.00258053	104.738	31.9402
	fca-miR-425	2.42237	0.000375442	0.0073962	105.544	198.791
	fca-miR-93	2.4487	8.00853e-05	0.00270324	447.688	83.955
	fca-miR-142-3p	5.00102	2.53161e-06	0.000249363	756.792	223.094
					Mean_PN (CPM)	Mean_SB (CPM)
PN vs. SB/C	fca-miR-127	-3.53984	0.000300054	0.0232376	0.395346	9.10863
	fca-miR-205	-2.38439	0.000697088	0.0232376	110.65	577.047
	fca-miR-210	-2.3476	0.000707744	0.0232376	85.1238	428.17
	fca-miR-375	-3.29133	1.11877e-05	0.00220399	11.3683	99.8764
	fca-miR-378c-1	-2.30346	0.000548834	0.0232376	367.08	1809.81
	fca-miR-95	2.5657	0.0024824	0.0476481	13.3359	2.00502
	fca-miR-146a-3p	-2.3489	0.000536975	0.0232376	1676.2	8542.23
					Mean_CKD (CPM)	Mean_PN (CPM)
PN vs. CKD	fca-miR-12010	-3.92374	0.00229563	0.0107676	30.4632	3.09993
	fca-miR-1224	-4.97679	4.52962e-08	1.78467e-06	86.6772	2.47707
	fca-miR-19b-2	2.88413	0.00128577	0.00666573	4.61256	37.571
	fca-miR-2881-5	-4.30776	0.0107184	0.0370444	534.405	27.8906
	fca-miR-2881-2	-4.33548	0.0113258	0.0384688	250.471	13.3659
	fca-miR-2900	-5.13434	0.00536123	0.0199276	9.00826	0
	fca-miR-339a	-2.34839	0.00063063	0.00414114	208.301	39.9326
	fca-miR-4466-1	-3.86972	0.00482669	0.0194787	81.6092	7.00618
	fca-miR-4508	-3.71251	0.00433571	0.0181731	82.8443	7.76818
	fca-miR-6089-6	-6.2854	1.22073e-05	0.000200403	42.9711	0.739677
	fca-miR-6089-3	-4.49881	0.0056073	0.0204563	35.813	2.48287
	fca-miR-6089-2	-4.32456	0.0135341	0.042321	10.5034	0.190254
	fca-miR-6894-3p	-4.66447	0.00749097	0.0268313	8.91758	0.0670039
	fca-miR-11995	-3.89967	2.06114e-05	0.000270696	21.631	2.31506
	fca-miR-122	-2.35819	0.00389048	0.0166614	30.5387	5.9881
	fca-miR-129-5p-2	-4.84145	1.71776e-05	0.000258043	60.3712	1.75396
	fca-miR-1301	-2.93863	0.000815021	0.00469195	7.69027	0.745007
	fca-miR-151-3p	-2.14239	3.60434e-05	0.000394475	204.675	48.3163
	fca-miR-194-1	2.50795	0.01298	0.0412428	2.9049	14.0667
	fca-miR-20a	3.11059	4.61664e-05	0.000478673	25.978	227.032
	fca-miR-30b-5p	2.58246	0.000169826	0.00152072	68.1599	405.454
	fca-miR-328	-3.09506	6.80033e-07	1.91381e-05	110.944	14.2099
	fca-miR-374a	2.42582	0.000670239	0.00425926	4.58302	30.6425
	fca-miR-423-5p-2	-3.09848	9.54527e-07	2.35052e-05	4748.71	553.81
	fca-miR-450b	4.27565	0.000543134	0.00382134	0.356105	16.145
	fca-miR-582	2.28037	0.00262929	0.011772	4.76005	15.6225
	fca-miR-16-2	3.73497	0.000398428	0.00290705	9.83328	130.995
	fca-miR-99a-5p	-2.36896	0.00115336	0.00614084	3282.35	635.574
	fca-miR-101	2.54745	8.07104e-05	0.000794997	11.4909	64.7278
	fca-miR-127	-4.61684	2.14276e-06	4.69027e-05	18.7058	0.395346
	fca-miR-129-5p-1	-4.12426	0.000186312	0.00159581	55.7367	3.36694
	fca-miR-1307	-3.94636	3.78354e-09	3.55686e-07	2601.4	167.76
	fca-miR-140	2.83818	3.18581e-05	0.000369179	74.9434	535.693
	fca-miR-15a	4.24501	0.00202072	0.00970929	0.478464	17.3259
	fca-miR-15b	3.60965	0.0051675	0.0195769	2.74842	39.9998
	fca-miR-17-5p	2.55211	0.000270689	0.00205099	33.191	197.855
	fca-miR-194-2	2.46843	0.000783228	0.00467563	6.24609	41.4199
	fca-miR-197	2.33639	0.000758517	0.00466962	17.3071	80.2035
	fca-miR-19b-1	2.42228	0.00487762	0.0194787	11.3034	58.622
	fca-miR-210	-3.71043	8.50227e-08	2.79158e-06	1102.87	85.1238
	fca-miR-26b	2.08397	0.000211743	0.00166854	144.827	611.265
	fca-miR-320a	-4.19646	1.2629e-09	2.4879e-07	25283.9	1377.79
	fca-miR-375	-4.36475	5.41653e-09	3.55686e-07	211.322	11.3683
	fca-miR-378c-1	-3.67445	3.5181e-08	1.73266e-06	4682.23	367.08
	fca-miR-628	2.75271	0.0140195	0.0424899	1.11012	7.34535
	fca-miR-671	-3.67327	1.83381e-05	0.000258043	63.8758	4.42903
	fca-miR-760-3p	-3.95838	2.40956e-05	0.000296677	111.434	7.16552
	fca-miR-16-1	3.70217	0.000577306	0.0039217	7.91614	104.738
	fca-miR-193b	-3.20872	7.38437e-06	0.000132247	116.929	11.9016
	fca-miR-93	2.5671	0.000196015	0.00160896	74.8535	447.688
	fca-miR-142-3p	5.44897	4.33109e-06	8.53225e-05	17.0414	756.792
					Mean_control (CPM)	Mean_CKD (CPM)	Mean_PN (CPM)	Mean_SB (CPM)	Mean_UO (CPM)
PN vs. Other urological conditions	fca-miR-12010	-2.62509	0.0114914	0.0475283	0.83202	30.4632	3.09993	2.35353	179.984
	fca-miR-1224	-3.53325	1.66438e-05	0.000557566	5.43741	86.6772	2.47707	15.3401	10.0427
	fca-miR-2881-5	-3.15248	0.00732845	0.0377697	45.1888	534.405	27.8906	79.4512	142.858
	fca-miR-2881-2	-3.20204	0.00700118	0.0370326	19.3236	250.471	13.3659	40.4035	70.8476
	fca-miR-2900	-3.76592	0.00995091	0.0434812	0.789053	9.00826	0	2.90523	4.49419
	fca-miR-8903	-2.93053	0.0124009	0.0498516	2.57445	11.6732	1.38535	12.1882	19.663
	fca-miR-4508	-2.69229	0.00755183	0.0379479	9.00929	82.8443	7.76818	43.874	13.6091
	fca-miR-6089-6	-3.46623	0.00217326	0.0145609	4.3211	42.9711	0.739677	6.83102	24.86
	fca-miR-6894-3p	-3.40274	0.0115865	0.0475283	0.589833	8.91758	0.0670039	1.78518	3.07924
	fca-miR-11995	-2.43794	0.00280768	0.0171013	1.98057	21.631	2.31506	2.5966	26.7951
	fca-miR-129-5p-2	-3.29572	0.000979573	0.00928188	4.92523	60.3712	1.75396	5.82259	11.1793
	fca-miR-1301	-2.23146	0.00104274	0.00928188	7.32364	7.69027	0.745007	3.40577	121.326
	fca-miR-194-1	2.14957	0.0012319	0.00928188	9.29126	2.9049	14.0667	3.01584	19.6779
	fca-miR-450b	2.70463	0.000515079	0.00647069	1.79685	0.356105	16.145	2.86693	36.6473
	fca-miR-127	-3.60962	9.15455e-06	0.000368013	8.73714	18.7058	0.395346	9.10863	17.5399
	fca-miR-1307	-2.55577	4.94267e-05	0.00124184	343.852	2601.4	167.76	549.606	130.826
	fca-miR-140	2.39782	9.09122e-06	0.000368013	111.204	74.9434	535.693	206.318	138.815
	fca-miR-15b	2.35094	0.00942584	0.043059	2.2422	2.74842	39.9998	16.4029	22.7537
	fca-miR-197	2.2257	4.06075e-06	0.000368013	9.69567	17.3071	80.2035	20.1356	24.4329
	fca-miR-205	-2.11225	3.20099e-05	0.000919143	200.061	434.832	110.65	577.047	293.425
	fca-miR-210	-2.4856	0.00010878	0.00218648	108.204	1102.87	85.1238	428.17	47.6409
	fca-miR-375	-3.28517	3.36348e-07	6.7606e-05	44.0454	211.322	11.3683	99.8764	46.8636
	fca-miR-378c-1	-2.46455	6.38596e-05	0.0014262	1593.9	4682.23	367.08	1809.81	317.499
	fca-miR-628	2.69797	0.000347722	0.00579352	0.989687	1.11012	7.34535	1.25628	11.3573
	fca-miR-671	-2.28655	0.00252493	0.0158597	3.60682	63.8758	4.42903	13.3032	3.64973
	fca-miR-760-3p	-2.53166	0.00211269	0.0145609	8.88367	111.434	7.16552	19.8759	13.2522
	fca-miR-193b	-2.03515	0.000956047	0.00928188	23.5349	116.929	11.9016	36.4031	63.0137
	fca-miR-142-3p	3.02482	0.00119988	0.00928188	13.4592	17.0414	756.792	262.835	223.094

## Sheet: S7B
		1	3	6	7
	Comparisons	miRNA ID	log2FoldChange	p-value	q-value (FDR)																																							baseMean	lfcSE	padj	BH
	Control vs. PN	fca-miR-11976-2	-1.28924	0.63272	0.80636																																						PN vs. Other urological conditions	fca-miR-11976-3	0.660832	0.582836	0.781633
		fca-miR-11976-1	-1.7363	0.675378	0.80636																																							fca-miR-11976-2	-0.0659437	0.973888	0.98425
		fca-miR-12010	-1.39247	0.236528	0.456396																																							fca-miR-12010	2.62509	0.0114914	0.0409074
		fca-miR-12023-2	-0.513274	0.858656	0.93456																																							fca-miR-1224	3.53325	1.66438e-05	0.000479895
		fca-miR-12023-1	-1.99515	0.630411	0.80636																																							fca-miR-148a-2	1.24347	0.6718	0.839718
		fca-miR-1224	1.02335	0.20659	0.41957																																							fca-miR-19b-2	-0.941046	0.170313	0.338668
		fca-miR-148a-2	0	1	1																																							fca-miR-2338	2.13493	0.106698	0.233654
		fca-miR-196a-2	0.780606	0.719533	0.833553																																							fca-miR-2881-5	3.15248	0.00732845	0.0325083
		fca-miR-19b-2	-2.46964	0.000364842	0.00194254																																							fca-miR-2881-4	1.58075	0.182395	0.354542
		fca-miR-2338	-2.48639	0.126204	0.290161																																							fca-miR-2881-3	3.08287	0.0274198	0.0708005
		fca-miR-2442	-2.65594	0.521516	0.762391																																							fca-miR-2881-2	3.20204	0.00700118	0.0318738
		fca-miR-2881-5	0.743994	0.611368	0.80636																																							fca-miR-2900	3.76592	0.00995091	0.0374241
		fca-miR-2881-4	1.7992	0.226388	0.441568																																							fca-miR-30d	0.0965742	0.738458	0.892036
		fca-miR-2881-3	1.73255	0.263072	0.493574																																							fca-miR-339a	0.0762938	0.886328	0.957211
		fca-miR-2881-2	0.639019	0.667452	0.80636																																							fca-miR-429	0.132475	0.792157	0.916822
		fca-miR-2881-1	-0.520769	0.899728	0.951059																																							fca-miR-584	0.0216354	0.978561	0.98425
		fca-miR-2900	1.61971	0.321604	0.560673																																							fca-miR-744	0.0430935	0.915989	0.969875
		fca-miR-30d	0.871194	0.0116332	0.0369634																																							fca-miR-92a-2	-0.766441	0.0718025	0.163445
		fca-miR-339a	0.0348223	0.953441	0.97827																																							fca-miR-211	0.108497	0.835448	0.938523
		fca-miR-423-5p-1	0.132704	0.971866	0.986895																																							fca-miR-2114	-0.120336	0.940588	0.980252
		fca-miR-429	-1.69859	0.00280048	0.0112591																																							fca-miR-28	0.855578	0.0195998	0.0555862
		fca-miR-584	-2.23999	0.00814099	0.0276513																																							fca-miR-504	0.272753	0.677544	0.839718
		fca-miR-744	0.255499	0.598964	0.802693																																							fca-miR-8903	2.93053	0.0124009	0.0429071
		fca-miR-92a-2	-0.409286	0.402853	0.655884																																							fca-miR-190b-5p	-0.523535	0.536042	0.730199
		fca-miR-211	0.977032	0.108587	0.257731																																							fca-miR-3200-5p	1.3587	0.49007	0.689285
		fca-miR-2114	-1.37102	0.526614	0.762391																																							fca-miR-378e-2	0.880282	0.318835	0.540497
		fca-miR-28	1.82829	5.47519e-06	5.67691e-05																																							fca-miR-3960-2	2.74963	0.084443	0.189723
		fca-miR-504	-0.807504	0.25439	0.481873																																							fca-miR-3960-1	2.51156	0.090019	0.199658
		fca-miR-8903	1.37365	0.292495	0.523741																																							fca-miR-4314	0.822466	0.46234	0.665639
		fca-miR-10392-3p	-1.73632	0.675375	0.80636																																							fca-miR-4466-2	1.57907	0.235803	0.443413
		fca-miR-1207-5p	-1.73632	0.675374	0.80636																																							fca-miR-4466-1	2.54063	0.0177998	0.0549885
		fca-miR-190b-5p	-1.20481	0.238623	0.456396																																							fca-miR-4488-1	0.562904	0.588772	0.783519
		fca-miR-3200-5p	-0.757701	0.767242	0.863695																																							fca-miR-4508	2.69229	0.00755183	0.0326617
		fca-miR-378e-2	1.14564	0.22205	0.437438																																							fca-miR-548ag	0.319517	0.809239	0.921042
		fca-miR-378e-1	-2.80028	0.459634	0.712976																																							fca-miR-593-5p	2.63466	0.416201	0.62611
		fca-miR-3960-2	1.55888	0.411624	0.664671																																							fca-miR-6089-6	3.46623	0.00217326	0.0125325
		fca-miR-3960-1	0.800721	0.636434	0.80636																																							fca-miR-6089-4	1.39359	0.179435	0.352752
		fca-miR-4314	-3.10993	0.025391	0.0724931																																							fca-miR-6089-3	2.9637	0.0236402	0.0643724
		fca-miR-4466-2	0.417692	0.793934	0.883644																																							fca-miR-6089-2	2.85938	0.0397789	0.0955798
		fca-miR-4466-1	1.01792	0.395184	0.655884																																							fca-miR-6727-5p	0.90673	0.456336	0.663413
		fca-miR-4488-2	-1.73631	0.675376	0.80636																																							fca-miR-675-5p	0.572158	0.662558	0.839232
		fca-miR-4488-1	-1.23455	0.310956	0.54695																																							fca-miR-6786-5p	0.677733	0.530471	0.728344
		fca-miR-4508	0.526933	0.642752	0.80636																																							fca-miR-6836-3p-2	1.23581	0.549394	0.74254
		fca-miR-548ag	-2.55055	0.143939	0.317249																																							fca-miR-6894-3p	3.40274	0.0115865	0.0409074
		fca-miR-5787-3	0	1	1																																							fca-miR-7107-5p	-0.141537	0.925026	0.969875
		fca-miR-5787-2	-1.73843	0.675003	0.80636																																							fca-miR-7114-5p	1.33725	0.358107	0.554215
		fca-miR-5787-1	-0.520783	0.899725	0.951059																																							fca-miR-99b-3p	1.70658	0.128461	0.271022
		fca-miR-593-5p	0.489896	0.905138	0.951059																																							fca-let-7g	-1.20822	0.000493962	0.0055693
		fca-miR-6089-6	2.98617	0.0187839	0.0560672																																							fca-miR-1-1	0.289973	0.759101	0.892036
		fca-miR-6089-5	-0.404032	0.922093	0.951059																																							fca-miR-10174-3p	-0.553407	0.120551	0.257474
		fca-miR-6089-4	-0.976107	0.398673	0.655884																																							fca-miR-10a	0.153708	0.708019	0.862586
		fca-miR-6089-3	1.00245	0.48173	0.741412																																							fca-miR-11995	2.43794	0.00280768	0.014719
		fca-miR-6089-2	0.178933	0.909124	0.951059																																							fca-miR-12004	-0.22942	0.745226	0.892036
		fca-miR-6089-1	0	1	1																																							fca-miR-122	1.35307	0.0388598	0.0955798
		fca-miR-6727-5p	-0.982186	0.518549	0.762391																																							fca-miR-128-1	-0.0544811	0.861727	0.950415
		fca-miR-675-5p	-0.388184	0.821214	0.900437																																							fca-miR-129-5p-2	3.29572	0.000979573	0.00798888
		fca-miR-6786-5p	-0.538178	0.682882	0.810408																																							fca-miR-1301	2.23146	0.00104274	0.00798888
		fca-miR-6836-3p-2	-0.913353	0.736645	0.838838																																							fca-miR-146b	-0.380804	0.353644	0.554215
		fca-miR-6836-3p-1	-1.67649	0.623641	0.80636																																							fca-miR-149-5p	1.26239	0.0176065	0.0549885
		fca-miR-6894-3p	0.900917	0.562728	0.780087																																							fca-miR-150	-0.00242861	0.99807	0.99807
		fca-miR-7107-5p	-3.04125	0.0765544	0.196422																																							fca-miR-151-3p	1.53724	0.000154572	0.002431
		fca-miR-7114-5p	-1.21847	0.530191	0.762391																																							fca-miR-182	1.01934	0.0303944	0.077327
		fca-miR-762-2	-3.06401	0.459302	0.712976																																							fca-miR-192	-0.554282	0.197931	0.380468
		fca-miR-762-1	-1.19319	0.772547	0.864726																																							fca-miR-194-1	-2.14957	0.0012319	0.00798888
		fca-miR-99b-3p	-2.01268	0.144936	0.317249																																							fca-miR-200a	0.0522371	0.890815	0.957211
		fca-let-7g	-2.11647	3.72996e-07	6.12336e-06																																							fca-miR-204	0.607402	0.227389	0.432289
		fca-miR-1-1	-5.2365	1.41258e-05	0.000118241																																							fca-miR-20a	-1.80901	0.00146517	0.00905266
		fca-miR-10174-3p	-1.54068	0.000269907	0.00161126																																							fca-miR-24-3p	-0.749196	0.019226	0.055435
		fca-miR-10a	0.149793	0.757286	0.857386																																							fca-miR-26c-2	-0.714034	0.00642186	0.0300265
		fca-miR-11995	0.551435	0.501385	0.759173																																							fca-miR-26c-1	-0.652397	0.014341	0.0480826
		fca-miR-12004	-0.547351	0.503607	0.759173																																							fca-miR-30b-5p	-1.68146	0.00111655	0.00798888
		fca-miR-122	-0.477332	0.504831	0.759173																																							fca-miR-326	0.747681	0.324923	0.540497
		fca-miR-128-1	1.18943	0.00115878	0.00543522																																							fca-miR-328	1.80829	0.00122027	0.00798888
		fca-miR-129-5p-2	1.24895	0.209723	0.421585																																							fca-miR-362-5p	0.248708	0.623712	0.810546
		fca-miR-1301	2.77294	0.000155924	0.00105921																																							fca-miR-374a	-1.35907	0.00423226	0.0209195
		fca-miR-146b	-0.952944	0.0182655	0.0553585																																							fca-miR-423-5p-2	1.87807	0.000493984	0.0055693
		fca-miR-149-5p	1.29883	0.0339994	0.095684																																							fca-miR-450b	-2.70463	0.000515079	0.0055693
		fca-miR-151-3p	2.17098	1.247e-06	1.63773e-05																																							fca-miR-582	-1.29031	0.00918268	0.0370607
		fca-miR-182	-0.833524	0.131284	0.297276																																							fca-miR-664b	-0.231565	0.679541	0.839718
		fca-miR-18b	-2.6223	0.52683	0.762391																																							fca-miR-7-3	-0.326932	0.476613	0.675853
		fca-miR-192	1.32452	0.00900904	0.0295797																																							fca-miR-7-2	-0.0801013	0.873503	0.950415
		fca-miR-194-1	-0.713477	0.330204	0.565654																																							fca-miR-7-1	-0.138121	0.763129	0.892036
		fca-miR-200a	-0.206428	0.633796	0.80636																																							fca-miR-16-2	-2.00545	0.0147305	0.0480826
		fca-miR-204	1.83356	0.00211853	0.00907284																																							fca-miR-31	1.01088	0.0543779	0.127127
		fca-miR-20a	-3.6983	8.2446e-09	3.08749e-07																																							fca-miR-342	1.21642	0.000872195	0.00794156
		fca-miR-24-3p	-1.7822	4.06467e-06	4.71024e-05																																							fca-let-7c-3p-1	0.20139	0.512327	0.709377
		fca-miR-26c-2	-0.757316	0.011911	0.0372454																																							fca-miR-106b-3p	-1.02171	0.109533	0.236864
		fca-miR-26c-1	-0.783168	0.0100856	0.0325716																																							fca-miR-20b-5p	-1.26418	0.0350167	0.0877955
		fca-miR-30b-5p	-3.00256	2.98642e-07	5.34841e-06																																							fca-miR-27a-3p	-0.92855	0.0192028	0.055435
		fca-miR-326	0.286953	0.723541	0.833553																																							fca-miR-409-3p	1.19977	0.342209	0.554215
		fca-miR-328	1.84175	0.000672868	0.00339884																																							fca-miR-6529-5p	0.653407	0.165394	0.332711
		fca-miR-362-5p	-0.573125	0.276322	0.512811																																							fca-miR-99a-5p	1.65711	0.00345026	0.0175557
		fca-miR-374a	-2.64735	7.43132e-07	1.04569e-05																																							fca-let-7i	-1.33055	0.00509149	0.0244674
		fca-miR-381	0.397899	0.822734	0.900437																																							fca-miR-1-2	0.43965	0.664594	0.839232
		fca-miR-423-5p-2	1.81034	0.000948045	0.00466912																																							fca-miR-100	1.35519	0.000721676	0.00728951
		fca-miR-450b	-3.29543	0.000233281	0.00152979																																							fca-miR-101	-1.13341	0.0158011	0.050622
		fca-miR-582	-0.977594	0.06356	0.173464																																							fca-miR-10b	0.0223126	0.96077	0.98425
		fca-miR-592	-1.94943	0.637674	0.80636																																							fca-miR-125b-2	1.36055	0.00974845	0.0374241
		fca-miR-664b	-2.1569	0.00228903	0.00959445																																							fca-miR-125b-1	1.22435	0.0227396	0.0634509
		fca-miR-7-3	-0.564294	0.27938	0.512811																																							fca-miR-127	3.60962	9.15455e-06	0.000316747
		fca-miR-7-2	-0.270051	0.634399	0.80636																																							fca-miR-128-2	0.485443	0.144931	0.302086
		fca-miR-7-1	-0.237276	0.647535	0.80636																																							fca-miR-129-5p-1	0.903307	0.318258	0.540497
		fca-miR-16-2	-5.54975	4.20804e-10	2.76328e-08																																							fca-miR-1307	2.55577	4.94267e-05	0.00106885
		fca-miR-31	-1.48398	0.0147849	0.0455097																																							fca-miR-130a	-0.622897	0.465563	0.665639
		fca-miR-342	0.431131	0.295103	0.523741																																							fca-miR-130b	-0.674047	0.512556	0.709377
		fca-miR-551a	-0.831874	0.702452	0.823708																																							fca-miR-139	-0.897264	0.375665	0.575133
		fca-let-7c-3p-1	0.343562	0.327141	0.565323																																							fca-miR-140	-2.39782	9.09122e-06	0.000316747
		fca-miR-106b-3p	-0.545961	0.436694	0.695083																																							fca-miR-141	-0.102305	0.862253	0.950415
		fca-miR-20b-5p	-3.95425	7.10811e-08	1.55589e-06																																							fca-miR-148a-1	0.791167	0.266192	0.474755
		fca-miR-27a-3p	-3.26357	2.3902e-12	4.7087e-10																																							fca-miR-148b	-1.25652	0.000758446	0.00728951
		fca-miR-296-5p	-1.61176	0.437514	0.695083																																							fca-miR-15a	-1.3814	0.162825	0.331397
		fca-miR-3085-3p	-1.58898	0.578234	0.782949																																							fca-miR-15b	-2.35094	0.00942584	0.0370607
		fca-miR-409-3p	3.5621	0.0198741	0.0584357																																							fca-miR-17-5p	-1.40501	0.00923557	0.0370607
		fca-miR-483-5p	-0.270516	0.89102	0.951059																																							fca-miR-184	1.97604	0.0420868	0.0997399
		fca-miR-6529-5p	0.574565	0.294646	0.523741																																							fca-miR-1842	-1.73981	0.0144842	0.0480826
		fca-miR-99a-5p	2.80848	8.61534e-06	8.48611e-05																																							fca-miR-185	-0.0738731	0.873421	0.950415
		fca-let-7i	-1.06687	0.0461894	0.128159																																							fca-miR-186	0.424067	0.392921	0.596275
		fca-miR-1-2	-4.0531	0.00109723	0.00527206																																							fca-miR-191b	-0.801383	0.0259477	0.0687485
		fca-miR-100	2.06327	1.26499e-05	0.000113274																																							fca-miR-194-2	-1.49451	0.00246759	0.0136504
		fca-miR-101	-1.31171	0.00894536	0.0295797																																							fca-miR-196a-3	-0.299262	0.621935	0.810546
		fca-miR-10b	0.313066	0.566256	0.780087																																							fca-miR-196b	-0.886257	0.0103857	0.0382281
		fca-miR-125b-2	2.92871	2.65291e-06	3.26639e-05																																							fca-miR-197	-2.2257	4.06075e-06	0.000316747
		fca-miR-125b-1	2.77027	1.4405e-05	0.000118241																																							fca-miR-19b-1	-0.683074	0.322693	0.540497
		fca-miR-127	3.5611	2.89571e-05	0.000228182																																							fca-miR-200c	0.123548	0.794933	0.916822
		fca-miR-128-2	1.49029	0.000116425	0.000819131																																							fca-miR-205	2.11225	3.20099e-05	0.000791103
		fca-miR-129-5p-1	0.552014	0.570684	0.780728																																							fca-miR-206	0.45681	0.630587	0.810546
		fca-miR-1307	1.02763	0.076774	0.196422																																							fca-miR-21-5p	-0.452077	0.25169	0.466644
		fca-miR-130a	-1.73359	0.0861385	0.212116																																							fca-miR-210	2.4856	0.00010878	0.0018819
		fca-miR-130b	-0.957879	0.399962	0.655884																																							fca-miR-219-2	0.716406	0.354432	0.554215
		fca-miR-139	-2.85635	0.0233339	0.0675998																																							fca-miR-219-1	0.275859	0.697049	0.855244
		fca-miR-140	-2.27347	9.35806e-05	0.000682792																																							fca-miR-222	0.342403	0.344552	0.554215
		fca-miR-141	-1.1043	0.0792028	0.200038																																							fca-miR-23a	-1.50868	0.000374705	0.00498646
		fca-miR-148a-1	-1.25792	0.126669	0.290161																																							fca-miR-25	-0.0273838	0.960839	0.98425
		fca-miR-148b	-1.87043	9.06166e-06	8.5007e-05																																							fca-miR-26b	-1.77913	9.08842e-06	0.000316747
		fca-miR-15a	-3.73199	0.000354119	0.00193782																																							fca-miR-27b	-0.0591655	0.830641	0.938523
		fca-miR-15b	-4.14044	6.14463e-05	0.000465574																																							fca-miR-301a	-0.807675	0.439012	0.651889
		fca-miR-17-5p	-2.70099	4.59932e-06	5.0337e-05																																							fca-miR-30a-5p	-0.147563	0.748773	0.892036
		fca-miR-1842	-2.37041	0.00745694	0.0257722																																							fca-miR-30e-5p	-0.531926	0.0393961	0.0955798
		fca-miR-185	-0.959478	0.0644054	0.173464																																							fca-miR-320a	1.88551	0.00124682	0.00798888
		fca-miR-186	0.456116	0.355748	0.598995																																							fca-miR-330	-0.0406534	0.922302	0.969875
		fca-miR-191b	0.0556934	0.896873	0.951059																																							fca-miR-335	0.921228	0.321033	0.540497
		fca-miR-194-2	0.132161	0.813536	0.900374																																							fca-miR-34a	0.476502	0.280759	0.495626
		fca-miR-196a-3	-0.923766	0.14922	0.323037																																							fca-miR-375	3.28517	3.36348e-07	5.81882e-05
		fca-miR-196a-1	-1.73632	0.675373	0.80636																																							fca-miR-378c-1	2.46455	6.38596e-05	0.00122752
		fca-miR-196b	-1.41099	0.000342727	0.00192906																																							fca-miR-421	0.769193	0.345646	0.554215
		fca-miR-197	-3.09159	5.6834e-08	1.39954e-06																																							fca-miR-454	-0.971979	0.358798	0.554215
		fca-miR-19b-1	-2.21965	0.00157644	0.00690128																																							fca-miR-490	1.20794	0.262033	0.474755
		fca-miR-200c	-1.70651	0.00143036	0.0064041																																							fca-miR-628	-2.69797	0.000347722	0.00498646
		fca-miR-205	0.854229	0.161249	0.34157																																							fca-miR-671	2.28655	0.00252493	0.0136504
		fca-miR-206	-0.724665	0.521203	0.762391																																							fca-miR-760-3p	2.53166	0.00211269	0.0125325
		fca-miR-21-5p	-2.48758	1.43503e-08	4.03858e-07																																							fca-miR-92a-1	-0.770065	0.0714269	0.163445
		fca-miR-210	0.362431	0.546863	0.77505																																							fca-miR-92b	0.700157	0.265455	0.474755
		fca-miR-219-2	-0.804567	0.34567	0.587042																																							fca-miR-95	-0.634334	0.302463	0.528547
		fca-miR-219-1	-1.03759	0.183184	0.375909																																							fca-miR-96	0.406641	0.600961	0.793635
		fca-miR-222	-0.149267	0.697472	0.822767																																							fca-miR-99b	1.116	0.0183289	0.055435
		fca-miR-23a	-3.30502	2.28981e-11	2.25547e-09																																							fca-miR-132	0.367321	0.804729	0.921042
		fca-miR-25	0.940908	0.13554	0.303426																																							fca-miR-16-1	-1.91036	0.0238141	0.0643724
		fca-miR-26b	-2.41883	5.2416e-07	7.94304e-06																																							fca-miR-193b	2.03515	0.000956047	0.00798888
		fca-miR-27b	-0.920548	0.00452446	0.0171408																																							fca-miR-30c	-0.203175	0.632507	0.810546
		fca-miR-301a	-4.10419	0.00309767	0.0119655																																							fca-miR-34c	0.0357543	0.971408	0.98425
		fca-miR-30a-5p	0.856077	0.125049	0.290161																																							fca-miR-425	-0.450762	0.445754	0.65352
		fca-miR-30e-5p	-0.297251	0.281135	0.512811																																							fca-miR-93	-1.444	0.00940935	0.0370607
		fca-miR-320a	0.810739	0.175629	0.368075																																							fca-let-7e-3p-2	-0.502144	0.351405	0.554215
		fca-miR-330	0.800201	0.0812662	0.202651																																							fca-miR-106a-5p	-1.09512	0.155804	0.320882
		fca-miR-335	-0.0380493	0.970735	0.986895																																							fca-miR-125a-5p	1.33625	0.0262278	0.0687485
		fca-miR-34a	-1.26554	0.00645959	0.0227239																																							fca-miR-142-3p	-3.02482	0.00119988	0.00798888
		fca-miR-375	2.10869	0.00127328	0.00583341																																							fca-miR-146a-3p	0.0839129	0.869884	0.950415
		fca-miR-378c-1	2.12026	0.000240728	0.00152979																																							fca-miR-155-5p	0.336956	0.440873	0.651889
		fca-miR-421	-0.458595	0.645248	0.80636																																							fca-miR-181c-3p	0.197535	0.76025	0.892036
		fca-miR-454	-3.82541	0.00551959	0.0201363																																							fca-miR-18a-5p	-0.962661	0.253552	0.466644
		fca-miR-490	0.645616	0.580257	0.782949																																							fca-miR-200b-3p	0.0170656	0.967252	0.98425
		fca-miR-628	-2.91779	0.00041568	0.00215497																																							fca-miR-24-2-5p	-0.736939	0.0189569	0.055435
		fca-miR-671	-0.445642	0.560049	0.780087																																							fca-miR-3064-5p	0.127138	0.901324	0.962525
		fca-miR-760-3p	0.306923	0.709412	0.826947
		fca-miR-92a-1	-0.593519	0.220257	0.437438
		fca-miR-92b	0.111417	0.870665	0.942423
		fca-miR-95	-0.870966	0.180713	0.374741
		fca-miR-96	-1.80977	0.0651592	0.173464
		fca-miR-99b	2.07179	0.000264474	0.00161126
		fca-miR-132	-3.08777	0.0931484	0.223783
		fca-miR-16-1	-5.1469	9.40352e-09	3.08749e-07
		fca-miR-193b	0.888001	0.155057	0.332024
		fca-miR-30c	0.0478683	0.918565	0.951059
		fca-miR-34c	-0.87969	0.453944	0.712976
		fca-miR-425	0.213814	0.73023	0.836368
		fca-miR-93	-2.11684	0.000320492	0.00185697
		fca-let-7e-3p-2	-1.69452	0.00577675	0.0206913
		fca-miR-106a-5p	-2.78585	0.00288974	0.0113856
		fca-miR-125a-5p	2.15411	0.00246597	0.0101208
		fca-miR-142-3p	-5.8049	8.01035e-09	3.08749e-07
		fca-miR-146a-3p	-1.6376	0.00534116	0.019853
		fca-miR-155-5p	-0.0494259	0.917452	0.951059
		fca-miR-181c-3p	-1.36352	0.0690462	0.181361
		fca-miR-18a-5p	-1.62729	0.0875479	0.212925
		fca-miR-200b-3p	-0.283804	0.546283	0.77505
		fca-miR-24-2-5p	-1.93882	2.12634e-07	4.18889e-06
		fca-miR-3064-5p	-0.721279	0.56467	0.780087
		miRNA ID	log2FoldChange	p-value	q-value (FDR)
	Control vs. CKD	fca-miR-11976-2	-1.76083	0.588712	0.755087
		fca-miR-12010	-5.3162	6.61013e-05	0.00167142
		fca-miR-12023-2	-3.45318	0.316151	0.559587
		fca-miR-1224	-3.95344	1.0409e-05	0.000460598
		fca-miR-148a-2	-4.60535	0.324961	0.566121
		fca-miR-196a-2	-0.619358	0.813526	0.878013
		fca-miR-19b-2	0.414487	0.653843	0.792673
		fca-miR-2338	-5.62981	0.00265722	0.0207463
		fca-miR-2881-5	-3.56377	0.0418014	0.152946
		fca-miR-2881-4	-0.806367	0.651004	0.792673
		fca-miR-2881-3	-1.13149	0.539676	0.73882
		fca-miR-2881-2	-3.69646	0.0366767	0.144262
		fca-miR-2900	-3.51463	0.0589982	0.177965
		fca-miR-30d	1.12971	0.00657544	0.0401328
		fca-miR-339a	-2.31357	0.00106174	0.0117455
		fca-miR-429	-0.511994	0.465347	0.69802
		fca-miR-584	-3.73318	0.000139725	0.00247313
		fca-miR-744	0.190304	0.746955	0.84297
		fca-miR-92a-2	0.337897	0.568066	0.73882
		fca-miR-211	0.663444	0.367592	0.602443
		fca-miR-2114	-1.66249	0.526911	0.73882
		fca-miR-28	0.370973	0.437409	0.688776
		fca-miR-504	-0.55055	0.544226	0.73882
		fca-miR-8903	-2.13071	0.15651	0.3508
		fca-miR-190b-5p	0.00940165	0.994466	0.994466
		fca-miR-3200-5p	-1.28084	0.678898	0.817448
		fca-miR-378e-2	-1.00347	0.363146	0.600718
		fca-miR-3960-2	-0.899085	0.69416	0.824606
		fca-miR-3960-1	-2.80001	0.156572	0.3508
		fca-miR-4314	-5.51472	0.000550338	0.00690886
		fca-miR-4466-2	-1.99856	0.294872	0.538131
		fca-miR-4466-1	-2.8518	0.041825	0.152946
		fca-miR-4488-1	-2.78993	0.0546831	0.172838
		fca-miR-4508	-3.18557	0.0165265	0.0835767
		fca-miR-548ag	-2.80459	0.185919	0.406267
		fca-miR-593-5p	-2.61462	0.595486	0.758281
		fca-miR-6089-6	-3.29922	0.0195361	0.0960525
		fca-miR-6089-4	-3.56642	0.00748809	0.0427546
		fca-miR-6089-3	-3.49636	0.033756	0.135791
		fca-miR-6089-2	-4.14563	0.0207362	0.0991975
		fca-miR-6727-5p	-3.1995	0.0763177	0.214416
		fca-miR-675-5p	-1.0151	0.627831	0.778308
		fca-miR-6786-5p	-2.25194	0.150504	0.345964
		fca-miR-6836-3p-2	-1.50358	0.646658	0.792673
		fca-miR-6836-3p-1	-2.36838	0.564576	0.73882
		fca-miR-6894-3p	-3.76356	0.0334618	0.135791
		fca-miR-7107-5p	-4.38008	0.0310253	0.133938
		fca-miR-7114-5p	-2.76631	0.234329	0.482282
		fca-miR-99b-3p	-4.38907	0.00607534	0.0384048
		fca-let-7g	-0.533598	0.287573	0.538131
		fca-miR-1-1	-5.78512	3.84029e-05	0.00113289
		fca-miR-10174-3p	-0.831185	0.106677	0.27365
		fca-miR-10a	-0.0530051	0.927513	0.938113
		fca-miR-11995	-3.34823	0.000190437	0.0030643
		fca-miR-12004	-0.130894	0.903111	0.927325
		fca-miR-122	-2.83553	0.000585496	0.00690886
		fca-miR-128-1	1.20939	0.00694615	0.0409823
		fca-miR-129-5p-2	-3.59251	0.00133889	0.0118492
		fca-miR-1301	-0.16569	0.840606	0.885638
		fca-miR-146b	0.292483	0.571855	0.73882
		fca-miR-149-5p	-0.186217	0.801713	0.870572
		fca-miR-151-3p	0.0285904	0.956888	0.962324
		fca-miR-182	-1.97093	0.00269585	0.0207463
		fca-miR-192	2.2565	0.000297785	0.00439233
		fca-miR-194-1	1.79447	0.080518	0.222683
		fca-miR-200a	0.494088	0.343566	0.584722
		fca-miR-204	0.788403	0.270377	0.520181
		fca-miR-20a	-0.587718	0.459523	0.695175
		fca-miR-24-3p	-0.850175	0.0698677	0.200926
		fca-miR-26c-2	0.11705	0.747719	0.84297
		fca-miR-26c-1	0.105579	0.774071	0.856316
		fca-miR-30b-5p	-0.420103	0.556417	0.73882
		fca-miR-326	-1.37746	0.150166	0.345964
		fca-miR-328	-1.25331	0.0443689	0.152946
		fca-miR-362-5p	-1.76056	0.00490477	0.0347258
		fca-miR-374a	-0.221528	0.76349	0.855302
		fca-miR-381	0.372305	0.865159	0.906113
		fca-miR-423-5p-2	-1.28814	0.0499753	0.163808
		fca-miR-450b	0.980222	0.443619	0.688776
		fca-miR-582	1.30278	0.0897618	0.240725
		fca-miR-664b	-1.26361	0.194234	0.419261
		fca-miR-7-3	-0.232637	0.717636	0.837836
		fca-miR-7-2	-0.0779295	0.911363	0.927325
		fca-miR-7-1	-0.207318	0.741616	0.84297
		fca-miR-16-2	-1.81478	0.101696	0.264709
		fca-miR-31	-1.4495	0.0510179	0.164185
		fca-miR-342	-0.47366	0.337296	0.579625
		fca-miR-551a	-1.95824	0.45518	0.694541
		fca-let-7c-3p-1	-0.0467993	0.911608	0.927325
		fca-miR-106b-3p	0.497777	0.558057	0.73882
		fca-miR-20b-5p	-1.97442	0.0452861	0.152946
		fca-miR-27a-3p	-1.63202	0.00526009	0.0358091
		fca-miR-296-5p	-0.880563	0.728965	0.837836
		fca-miR-409-3p	1.83531	0.326239	0.566121
		fca-miR-483-5p	-1.17649	0.622725	0.778308
		fca-miR-6529-5p	-0.137668	0.835886	0.885638
		fca-miR-99a-5p	0.439518	0.561983	0.73882
		fca-let-7i	0.495453	0.441746	0.688776
		fca-miR-1-2	-4.75628	0.00113951	0.0118492
		fca-miR-100	0.520687	0.353408	0.595744
		fca-miR-101	1.23574	0.062499	0.184372
		fca-miR-10b	0.390866	0.551366	0.73882
		fca-miR-125b-2	1.594	0.0322142	0.13576
		fca-miR-125b-1	1.55135	0.0421362	0.152946
		fca-miR-127	-1.05574	0.246763	0.496331
		fca-miR-128-2	1.02694	0.0298236	0.131969
		fca-miR-129-5p-1	-3.57224	0.00126664	0.0118492
		fca-miR-1307	-2.91873	2.62998e-05	0.000931014
		fca-miR-130a	-0.780282	0.555419	0.73882
		fca-miR-130b	-0.368062	0.798176	0.870572
		fca-miR-139	-2.60492	0.0956002	0.252556
		fca-miR-140	0.564706	0.425798	0.678975
		fca-miR-141	0.496233	0.56494	0.73882
		fca-miR-148a-1	-2.04068	0.0439367	0.152946
		fca-miR-148b	-0.554161	0.289741	0.538131
		fca-miR-15a	0.513022	0.719951	0.837836
		fca-miR-15b	-0.53079	0.693248	0.824606
		fca-miR-17-5p	-0.148876	0.837905	0.885638
		fca-miR-1842	-4.16471	7.81987e-05	0.00173015
		fca-miR-185	-1.5541	0.0125238	0.0651974
		fca-miR-186	-0.52565	0.375479	0.60421
		fca-miR-191b	0.829372	0.108869	0.275284
		fca-miR-194-2	2.60059	0.000530564	0.00690886
		fca-miR-196a-3	-0.506566	0.538154	0.73882
		fca-miR-196b	0.187686	0.727632	0.837836
		fca-miR-197	-0.755207	0.294908	0.538131
		fca-miR-19b-1	0.202628	0.819927	0.879558
		fca-miR-200c	-0.6864	0.28877	0.538131
		fca-miR-205	-1.12519	0.122853	0.302014
		fca-miR-206	-2.65214	0.0453491	0.152946
		fca-miR-21-5p	-0.90091	0.088017	0.239677
		fca-miR-210	-3.348	2.97184e-06	0.000175339
		fca-miR-219-2	-2.74235	0.00564265	0.0369907
		fca-miR-219-1	-2.43631	0.00857097	0.0474082
		fca-miR-222	-0.305199	0.511321	0.73882
		fca-miR-23a	-1.3672	0.0235783	0.109825
		fca-miR-25	0.283004	0.708623	0.836175
		fca-miR-26b	-0.334854	0.566946	0.73882
		fca-miR-27b	-0.737495	0.0593217	0.177965
		fca-miR-301a	-2.01158	0.254209	0.505562
		fca-miR-30a-5p	0.995926	0.137643	0.333737
		fca-miR-30e-5p	0.957259	0.00406245	0.0299605
		fca-miR-320a	-3.38572	2.49143e-06	0.000175339
		fca-miR-330	0.608713	0.302257	0.545913
		fca-miR-335	-1.40643	0.267943	0.520181
		fca-miR-34a	-1.1358	0.0457974	0.152946
		fca-miR-375	-2.25606	0.00267266	0.0207463
		fca-miR-378c-1	-1.55419	0.0247847	0.112484
		fca-miR-421	-2.12855	0.0703808	0.200926
		fca-miR-454	-1.56167	0.375498	0.60421
		fca-miR-490	-1.96561	0.148005	0.345964
		fca-miR-628	-0.165079	0.887173	0.923704
		fca-miR-671	-4.11891	1.92987e-06	0.000175339
		fca-miR-760-3p	-3.65146	0.000118138	0.00232339
		fca-miR-92a-1	0.381609	0.514324	0.73882
		fca-miR-92b	-0.42648	0.628803	0.778308
		fca-miR-95	-0.208121	0.800263	0.870572
		fca-miR-96	-1.71082	0.172888	0.382514
		fca-miR-99b	0.764999	0.260483	0.512283
		fca-miR-132	-2.60885	0.244395	0.496331
		fca-miR-16-1	-1.44473	0.200265	0.42288
		fca-miR-193b	-2.32072	0.00132568	0.0118492
		fca-miR-30c	0.571943	0.310459	0.555063
		fca-miR-34c	0.756911	0.623353	0.778308
		fca-miR-425	-0.0925802	0.901187	0.927325
		fca-miR-93	0.450265	0.529605	0.73882
		fca-let-7e-3p-2	-1.15951	0.120381	0.300104
		fca-miR-106a-5p	-1.54027	0.200689	0.42288
		fca-miR-125a-5p	0.499386	0.557998	0.73882
		fca-miR-142-3p	-0.355925	0.773213	0.856316
		fca-miR-146a-3p	-0.646483	0.360559	0.600718
		fca-miR-155-5p	-0.829004	0.150014	0.345964
		fca-miR-181c-3p	-2.34949	0.00904395	0.0485085
		fca-miR-18a-5p	-1.47316	0.204631	0.426114
		fca-miR-200b-3p	0.424613	0.453302	0.694541
		fca-miR-24-2-5p	-0.865159	0.059034	0.177965
		fca-miR-3064-5p	-1.00397	0.520164	0.73882
		miRNA ID	log2FoldChange	p-value	q-value (FDR)
	Control vs. SB/C	fca-miR-12010	0.468178	0.755184	0.81452
		fca-miR-1224	-1.46544	0.108603	0.252292
		fca-miR-19b-2	-2.86393	0.000514548	0.00706334
		fca-miR-2881-5	-0.816091	0.641518	0.718702
		fca-miR-2881-4	0.471413	0.791505	0.829981
		fca-miR-2881-3	-2.59856	0.139934	0.293472
		fca-miR-2881-2	-1.06841	0.54678	0.64503
		fca-miR-2900	-1.93774	0.303973	0.471197
		fca-miR-30d	0.764717	0.0651599	0.19869
		fca-miR-339a	0.252257	0.724782	0.787353
		fca-miR-429	-2.19019	0.00123109	0.012082
		fca-miR-584	-1.29583	0.214322	0.389911
		fca-miR-744	0.100256	0.86297	0.886452
		fca-miR-92a-2	1.21653	0.0400788	0.155177
		fca-miR-211	1.36389	0.0634126	0.19869
		fca-miR-28	0.971246	0.0416944	0.157396
		fca-miR-504	0.470331	0.601349	0.693159
		fca-miR-8903	-2.24899	0.130863	0.278314
		fca-miR-378e-2	0.974661	0.394455	0.541479
		fca-miR-3960-1	-2.06879	0.295083	0.471197
		fca-miR-4314	-3.24176	0.0484467	0.173316
		fca-miR-4466-1	-0.849898	0.546281	0.64503
		fca-miR-4488-1	-1.21971	0.40331	0.546634
		fca-miR-4508	-2.2847	0.0857662	0.235467
		fca-miR-6089-6	-0.667273	0.642549	0.718702
		fca-miR-6089-4	-2.59921	0.0519924	0.178429
		fca-miR-6089-3	-1.07435	0.519599	0.628554
		fca-miR-6089-2	-1.4797	0.421929	0.55401
		fca-miR-6786-5p	-1.12753	0.472705	0.589904
		fca-miR-6894-3p	-0.825358	0.652814	0.724815
		fca-miR-7107-5p	-0.606965	0.775148	0.829576
		fca-miR-99b-3p	-2.29625	0.160785	0.319454
		fca-let-7g	-1.08796	0.0297902	0.128523
		fca-miR-1-1	-3.51326	0.0152334	0.0766748
		fca-miR-10174-3p	-0.739316	0.147297	0.304682
		fca-miR-10a	0.600965	0.302302	0.471197
		fca-miR-11995	-0.478093	0.618992	0.708089
		fca-miR-12004	-0.727457	0.45721	0.580158
		fca-miR-122	-1.52419	0.0672737	0.19869
		fca-miR-128-1	1.07121	0.014469	0.0753385
		fca-miR-129-5p-2	-0.161613	0.889283	0.901219
		fca-miR-1301	1.08799	0.192407	0.363169
		fca-miR-146b	-1.53258	0.00136023	0.012082
		fca-miR-149-5p	-0.114567	0.869291	0.886912
		fca-miR-151-3p	0.540826	0.30581	0.471197
		fca-miR-182	-1.22947	0.0611439	0.197915
		fca-miR-192	1.66495	0.00636253	0.0384297
		fca-miR-194-1	1.77799	0.0616028	0.197915
		fca-miR-200a	-0.828808	0.111213	0.254441
		fca-miR-204	1.63621	0.022237	0.0987585
		fca-miR-20a	-2.65295	0.000580975	0.00726184
		fca-miR-24-3p	-1.19571	0.0101284	0.056644
		fca-miR-26c-2	0.371971	0.30543	0.471197
		fca-miR-26c-1	0.263318	0.472699	0.589904
		fca-miR-30b-5p	-2.15668	0.00219624	0.0174543
		fca-miR-326	-0.773493	0.418119	0.553824
		fca-miR-328	1.06039	0.0964792	0.245487
		fca-miR-362-5p	-0.696502	0.267816	0.442035
		fca-miR-374a	-1.84474	0.00424402	0.0291294
		fca-miR-423-5p-2	0.998038	0.129061	0.278314
		fca-miR-450b	-0.992805	0.374543	0.52856
		fca-miR-582	0.832554	0.218425	0.392645
		fca-miR-664b	-2.46205	0.0027667	0.0198939
		fca-miR-7-3	-0.707197	0.255979	0.433802
		fca-miR-7-2	-0.744465	0.269319	0.442035
		fca-miR-7-1	-0.62066	0.316413	0.47588
		fca-miR-16-2	-4.93547	3.26525e-06	0.000123263
		fca-miR-31	-2.52513	0.000412017	0.00622145
		fca-miR-342	-0.308574	0.524489	0.628554
		fca-let-7c-3p-1	0.796737	0.0589916	0.197915
		fca-miR-106b-3p	-0.475671	0.572522	0.666868
		fca-miR-20b-5p	-3.63274	2.26073e-05	0.000487672
		fca-miR-27a-3p	-2.62824	2.41042e-06	0.000121324
		fca-miR-6529-5p	-0.179747	0.780131	0.829576
		fca-miR-99a-5p	0.862723	0.254981	0.433802
		fca-let-7i	-0.53507	0.40545	0.546634
		fca-miR-1-2	-2.53869	0.0912026	0.245487
		fca-miR-100	0.531977	0.340204	0.490489
		fca-miR-101	-0.942512	0.117956	0.261932
		fca-miR-10b	0.559157	0.393978	0.541479
		fca-miR-125b-2	1.22704	0.0973305	0.245487
		fca-miR-125b-1	1.22732	0.106193	0.252292
		fca-miR-127	0.0212576	0.981502	0.981502
		fca-miR-128-2	0.923063	0.0436818	0.160877
		fca-miR-129-5p-1	-0.431171	0.706183	0.778348
		fca-miR-1307	-0.676964	0.330051	0.483862
		fca-miR-130a	0.748873	0.574125	0.666868
		fca-miR-130b	-1.03916	0.445439	0.576646
		fca-miR-139	-2.14995	0.155211	0.316715
		fca-miR-140	-0.898465	0.199591	0.367539
		fca-miR-141	-2.04312	0.00547411	0.0353845
		fca-miR-148a-1	-2.80448	0.0025703	0.0194057
		fca-miR-148b	-1.17843	0.0202881	0.0985593
		fca-miR-15a	-3.82768	0.00200177	0.0167926
		fca-miR-15b	-2.86844	0.0208867	0.0985593
		fca-miR-17-5p	-2.26972	0.00133932	0.012082
		fca-miR-1842	-0.818404	0.447302	0.576646
		fca-miR-185	-0.961529	0.122011	0.26701
		fca-miR-186	-0.591127	0.318631	0.47588
		fca-miR-191b	0.540635	0.29522	0.471197
		fca-miR-194-2	1.17301	0.0857217	0.235467
		fca-miR-196a-3	1.16471	0.170517	0.333689
		fca-miR-196b	-0.678732	0.157935	0.317977
		fca-miR-197	-1.11937	0.107792	0.252292
		fca-miR-19b-1	-2.86687	0.000625191	0.00726184
		fca-miR-200c	-1.6414	0.0106244	0.0572958
		fca-miR-205	-1.53016	0.0356284	0.141576
		fca-miR-206	-2.17465	0.0975445	0.245487
		fca-miR-21-5p	-2.35683	7.81966e-06	0.000236154
		fca-miR-210	-1.98517	0.00562403	0.0353845
		fca-miR-219-2	-0.723869	0.483846	0.598859
		fca-miR-219-1	-1.24181	0.181685	0.347272
		fca-miR-222	0.465832	0.315802	0.47588
		fca-miR-23a	-2.37617	6.34642e-05	0.00119789
		fca-miR-25	0.750603	0.321455	0.47588
		fca-miR-26b	-0.705716	0.224616	0.399023
		fca-miR-27b	-0.503857	0.196087	0.365545
		fca-miR-30a-5p	1.0844	0.105936	0.252292
		fca-miR-30e-5p	-0.213055	0.520192	0.628554
		fca-miR-320a	-0.981294	0.172369	0.333689
		fca-miR-330	0.653231	0.236166	0.413174
		fca-miR-335	1.00348	0.450624	0.576646
		fca-miR-34a	-2.69139	7.74725e-07	5.84917e-05
		fca-miR-375	-1.18264	0.11595	0.261321
		fca-miR-378c-1	-0.183206	0.791346	0.829981
		fca-miR-421	-1.05641	0.371728	0.52856
		fca-miR-490	-0.345685	0.802753	0.83147
		fca-miR-628	-0.671557	0.524037	0.628554
		fca-miR-671	-1.8909	0.0321235	0.13474
		fca-miR-760-3p	-1.13434	0.238054	0.413174
		fca-miR-92a-1	1.07237	0.0668118	0.19869
		fca-miR-92b	0.39471	0.642271	0.718702
		fca-miR-95	1.69473	0.0493548	0.173316
		fca-miR-96	-2.41545	0.0352972	0.141576
		fca-miR-99b	1.12576	0.0973664	0.245487
		fca-miR-16-1	-4.68072	1.22699e-05	0.000308792
		fca-miR-193b	-0.592824	0.416332	0.553824
		fca-miR-30c	1.29544	0.0216098	0.0987585
		fca-miR-34c	-1.57191	0.258557	0.433802
		fca-miR-425	0.268695	0.718113	0.785761
		fca-miR-93	-1.82651	0.00975327	0.056644
		fca-let-7e-3p-2	-0.0530769	0.943647	0.949938
		fca-miR-106a-5p	-1.84477	0.103459	0.252292
		fca-miR-125a-5p	1.5544	0.0684229	0.19869
		fca-miR-142-3p	-4.28094	0.00039703	0.00622145
		fca-miR-146a-3p	-3.9865	1.646e-08	2.48546e-06
		fca-miR-155-5p	0.558928	0.341068	0.490489
		fca-miR-181c-3p	-1.54777	0.0820135	0.233661
		fca-miR-18a-5p	-0.989027	0.389955	0.541479
		fca-miR-200b-3p	0.140354	0.803938	0.83147
		fca-miR-24-2-5p	-1.45061	0.00123492	0.012082
		miRNA ID	log2FoldChange	p-value	q-value (FDR)
	Control vs. UO	fca-miR-11976-2	-1.15097	0.698724	0.846789
		fca-miR-12010	-3.64001	0.00362173	0.0337393
		fca-miR-12023-2	-1.40245	0.657266	0.813539
		fca-miR-1224	0.12772	0.888496	0.970764
		fca-miR-148a-2	-3.69633	0.385501	0.642563
		fca-miR-196a-2	-0.389502	0.870621	0.966647
		fca-miR-19b-2	0.0558986	0.946159	0.985501
		fca-miR-2338	-4.65196	0.00820411	0.054727
		fca-miR-2881-5	-1.65603	0.29808	0.549585
		fca-miR-2881-4	1.69902	0.29578	0.549585
		fca-miR-2881-3	1.29433	0.458706	0.718504
		fca-miR-2881-2	-1.79486	0.265049	0.539238
		fca-miR-2900	0.651133	0.721243	0.851067
		fca-miR-30d	0.571675	0.129398	0.327192
		fca-miR-339a	1.23046	0.07037	0.218517
		fca-miR-429	-2.1239	0.000625356	0.00790629
		fca-miR-584	-0.12199	0.91184	0.978042
		fca-miR-744	0.313888	0.560483	0.751557
		fca-miR-92a-2	-0.0484268	0.928073	0.978042
		fca-miR-211	0.714279	0.287577	0.549585
		fca-miR-2114	-1.49802	0.530957	0.734214
		fca-miR-28	1.67271	0.000174459	0.00386313
		fca-miR-504	-1.98532	0.00998054	0.0609157
		fca-miR-8903	1.27467	0.390885	0.642563
		fca-miR-190b-5p	-1.06059	0.372052	0.636128
		fca-miR-3200-5p	-1.83044	0.51388	0.723415
		fca-miR-378e-2	1.67613	0.140847	0.341361
		fca-miR-3960-2	0.209341	0.920292	0.978042
		fca-miR-3960-1	0.990284	0.603584	0.780379
		fca-miR-4314	-2.5192	0.111207	0.298237
		fca-miR-4466-2	-0.0240804	0.989254	0.989254
		fca-miR-4466-1	0.539961	0.682411	0.838797
		fca-miR-4488-1	-0.887946	0.509301	0.723415
		fca-miR-4508	-0.0688024	0.956006	0.988135
		fca-miR-548ag	-2.6801	0.165684	0.384302
		fca-miR-593-5p	0.0750907	0.986696	0.989254
		fca-miR-6089-6	0.919618	0.510813	0.723415
		fca-miR-6089-4	0.526287	0.703265	0.846789
		fca-miR-6089-3	1.50137	0.354888	0.621932
		fca-miR-6089-2	-0.330826	0.850217	0.958525
		fca-miR-6727-5p	-0.773906	0.653254	0.813539
		fca-miR-675-5p	-1.70582	0.366233	0.635522
		fca-miR-6786-5p	0.70325	0.638727	0.807533
		fca-miR-6836-3p-2	-3.15494	0.285798	0.549585
		fca-miR-6836-3p-1	-2.72807	0.464963	0.720055
		fca-miR-6894-3p	-1.14632	0.500368	0.723415
		fca-miR-7107-5p	-1.01443	0.604022	0.780379
		fca-miR-7114-5p	-2.67598	0.207238	0.452853
		fca-miR-99b-3p	-3.89588	0.00888517	0.0561669
		fca-let-7g	-1.00431	0.0273778	0.121147
		fca-miR-1-1	-6.08218	2.5747e-06	0.000151907
		fca-miR-10174-3p	-1.23257	0.00819967	0.054727
		fca-miR-10a	-0.291759	0.581207	0.767714
		fca-miR-11995	-0.0864251	0.928311	0.978042
		fca-miR-12004	0.0662606	0.946527	0.985501
		fca-miR-122	-0.443341	0.591143	0.775055
		fca-miR-128-1	1.42799	0.000523402	0.00712632
		fca-miR-129-5p-2	1.23821	0.285722	0.549585
		fca-miR-1301	0.93224	0.25204	0.531084
		fca-miR-146b	0.213114	0.65109	0.813539
		fca-miR-149-5p	0.437181	0.543692	0.736858
		fca-miR-151-3p	1.40813	0.00399241	0.0353328
		fca-miR-182	-2.1109	0.00041042	0.00652149
		fca-miR-192	1.80991	0.00129684	0.0143463
		fca-miR-194-1	0.965776	0.274538	0.545992
		fca-miR-200a	-0.17536	0.710914	0.850214
		fca-miR-204	1.33844	0.0399237	0.151378
		fca-miR-20a	-1.7531	0.0135287	0.0725631
		fca-miR-24-3p	-1.03156	0.0154302	0.078033
		fca-miR-26c-2	-0.373386	0.257533	0.536274
		fca-miR-26c-1	-0.488306	0.142716	0.341361
		fca-miR-30b-5p	-0.948341	0.142251	0.341361
		fca-miR-326	2.04381	0.0401965	0.151378
		fca-miR-328	1.3853	0.0220233	0.102582
		fca-miR-362-5p	0.643847	0.29642	0.549585
		fca-miR-374a	-1.29712	0.0385543	0.151378
		fca-miR-381	-0.292661	0.882054	0.969712
		fca-miR-423-5p-2	1.17919	0.0484394	0.171475
		fca-miR-450b	-0.921973	0.392072	0.642563
		fca-miR-582	-0.431442	0.480378	0.723415
		fca-miR-664b	-1.72861	0.044869	0.164546
		fca-miR-7-3	0.337871	0.574744	0.764884
		fca-miR-7-2	0.453353	0.488734	0.723415
		fca-miR-7-1	0.643039	0.271665	0.545992
		fca-miR-16-2	-1.78737	0.0782156	0.234647
		fca-miR-31	-2.94813	6.82836e-06	0.000302155
		fca-miR-342	-1.2331	0.00519442	0.0437815
		fca-miR-551a	-1.84526	0.440163	0.701881
		fca-let-7c-3p-1	-0.0824501	0.829636	0.941318
		fca-miR-106b-3p	2.11784	0.0075	0.054727
		fca-miR-20b-5p	-1.97474	0.029594	0.127759
		fca-miR-27a-3p	-2.46455	2.17961e-06	0.000151907
		fca-miR-296-5p	-0.57654	0.803841	0.917935
		fca-miR-409-3p	2.13031	0.210697	0.454796
		fca-miR-483-5p	-0.618504	0.777832	0.899844
		fca-miR-6529-5p	0.0604984	0.921416	0.978042
		fca-miR-99a-5p	2.52466	0.000247587	0.00438228
		fca-let-7i	1.06311	0.069412	0.218517
		fca-miR-1-2	-5.00776	0.000182469	0.00386313
		fca-miR-100	1.02731	0.0455522	0.164546
		fca-miR-101	-0.0131222	0.981672	0.989254
		fca-miR-10b	0.0651711	0.912871	0.978042
		fca-miR-125b-2	1.86443	0.00596963	0.0459402
		fca-miR-125b-1	1.83415	0.00834819	0.054727
		fca-miR-127	1.99412	0.0389605	0.151378
		fca-miR-128-2	1.05488	0.0146748	0.0763951
		fca-miR-129-5p-1	1.98111	0.0934264	0.264984
		fca-miR-1307	1.16844	0.066104	0.212735
		fca-miR-130a	-2.1377	0.063561	0.208339
		fca-miR-130b	1.32144	0.333323	0.589982
		fca-miR-139	-1.09882	0.455738	0.718504
		fca-miR-140	1.36053	0.0371014	0.151378
		fca-miR-141	-0.445499	0.545358	0.736858
		fca-miR-148a-1	-0.81754	0.411892	0.668853
		fca-miR-148b	-0.0203111	0.966782	0.989136
		fca-miR-15a	-0.411788	0.744601	0.87281
		fca-miR-15b	-0.87266	0.471295	0.720055
		fca-miR-17-5p	-0.736421	0.261463	0.538126
		fca-miR-1842	0.704451	0.508296	0.723415
		fca-miR-185	0.0288548	0.960222	0.988135
		fca-miR-186	1.90624	0.000442135	0.00652149
		fca-miR-191b	1.16255	0.0134239	0.0725631
		fca-miR-194-2	1.49595	0.0205109	0.0981195
		fca-miR-196a-3	-1.38663	0.0527819	0.183184
		fca-miR-196b	-0.815919	0.0755328	0.230505
		fca-miR-197	-0.698559	0.290543	0.549585
		fca-miR-19b-1	0.0230333	0.97724	0.989254
		fca-miR-200c	-2.3976	3.98792e-05	0.00141172
		fca-miR-205	-1.12839	0.0884428	0.256629
		fca-miR-206	-0.34652	0.791	0.909136
		fca-miR-21-5p	-2.31093	1.39591e-06	0.000151907
		fca-miR-210	0.94603	0.154491	0.364599
		fca-miR-219-2	-0.300583	0.771533	0.898429
		fca-miR-219-1	0.366884	0.718045	0.851067
		fca-miR-222	-1.0401	0.0128388	0.0725631
		fca-miR-23a	-1.50976	0.00595659	0.0459402
		fca-miR-25	2.1379	0.00200057	0.0208294
		fca-miR-26b	-0.781733	0.14019	0.341361
		fca-miR-27b	-1.14654	0.00121987	0.0143463
		fca-miR-301a	-3.66354	0.0186815	0.0918507
		fca-miR-30a-5p	0.953915	0.117279	0.305271
		fca-miR-30e-5p	0.206986	0.492687	0.723415
		fca-miR-320a	1.04709	0.109072	0.298237
		fca-miR-330	1.30483	0.0241211	0.109473
		fca-miR-335	-1.58877	0.167182	0.384302
		fca-miR-34a	-0.897812	0.0869311	0.256447
		fca-miR-375	0.973722	0.17114	0.388356
		fca-miR-378c-1	2.51371	6.88669e-05	0.00203157
		fca-miR-421	-0.697176	0.543735	0.736858
		fca-miR-454	-3.29139	0.0338664	0.142723
		fca-miR-490	1.86783	0.182002	0.407776
		fca-miR-628	0.419656	0.699976	0.846789
		fca-miR-671	-0.428752	0.628563	0.800401
		fca-miR-760-3p	0.149018	0.871955	0.966647
		fca-miR-92a-1	-0.344897	0.514974	0.723415
		fca-miR-92b	-1.18422	0.120187	0.308307
		fca-miR-95	-0.950849	0.191211	0.423054
		fca-miR-96	-2.12003	0.058907	0.199658
		fca-miR-99b	0.987972	0.110019	0.298237
		fca-miR-132	-2.07045	0.315734	0.570255
		fca-miR-16-1	-1.07699	0.303457	0.553731
		fca-miR-193b	0.6204	0.37377	0.636128
		fca-miR-30c	-0.345928	0.498412	0.723415
		fca-miR-34c	-1.03423	0.438877	0.701881
		fca-miR-425	2.63618	0.00019643	0.00386313
		fca-miR-93	0.331859	0.610023	0.782421
		fca-let-7e-3p-2	-1.69401	0.0120044	0.0708262
		fca-miR-106a-5p	-1.71846	0.115734	0.305271
		fca-miR-125a-5p	0.665189	0.390352	0.642563
		fca-miR-142-3p	-0.803871	0.4719	0.720055
		fca-miR-146a-3p	-1.20796	0.0597846	0.199658
		fca-miR-155-5p	-0.622804	0.241968	0.516003
		fca-miR-181c-3p	-0.591704	0.523728	0.72992
		fca-miR-18a-5p	1.16078	0.323641	0.578631
		fca-miR-200b-3p	-0.85863	0.0943165	0.264984
		fca-miR-24-2-5p	-1.21955	0.00327562	0.0322102
		fca-miR-3064-5p	-0.230208	0.873805	0.966647
		baseMean	lfcSE	padj	BH
	PN vs. CKD	fca-miR-12010	3.92374	0.00229563	0.00825335
		fca-miR-1224	4.97679	4.52962e-08	1.36795e-06
		fca-miR-19b-2	-2.88413	0.00128577	0.00510926
		fca-miR-2881-5	4.30776	0.0107184	0.0283945
		fca-miR-2881-4	2.60557	0.12914	0.201033
		fca-miR-2881-3	2.86404	0.119143	0.192695
		fca-miR-2881-2	4.33548	0.0113258	0.0294862
		fca-miR-2900	5.13434	0.00536123	0.0152744
		fca-miR-30d	-0.258521	0.518454	0.621322
		fca-miR-339a	2.34839	0.00063063	0.00317417
		fca-miR-429	-1.1866	0.0803823	0.142797
		fca-miR-584	1.49319	0.106397	0.176549
		fca-miR-744	0.0651946	0.909946	0.934707
		fca-miR-92a-2	-0.747183	0.190666	0.274195
		fca-miR-211	0.313587	0.663754	0.755519
		fca-miR-28	1.45732	0.00188074	0.00709979
		fca-miR-504	-0.256954	0.774921	0.835254
		fca-miR-8903	3.50436	0.0194966	0.04394
		fca-miR-378e-2	2.14911	0.0554391	0.108718
		fca-miR-3960-1	3.60073	0.0635164	0.121405
		fca-miR-4314	2.40479	0.103162	0.173082
		fca-miR-4466-1	3.86972	0.00482669	0.0149304
		fca-miR-4488-1	1.55539	0.267794	0.367609
		fca-miR-4508	3.71251	0.00433571	0.0139296
		fca-miR-6089-6	6.2854	1.22073e-05	0.000153609
		fca-miR-6089-4	2.59031	0.0462368	0.0981108
		fca-miR-6089-3	4.49881	0.0056073	0.0156797
		fca-miR-6089-2	4.32456	0.0135341	0.0324389
		fca-miR-6786-5p	1.71376	0.259479	0.362791
		fca-miR-6894-3p	4.66447	0.00749097	0.0205661
		fca-miR-7107-5p	1.33883	0.485987	0.587073
		fca-miR-99b-3p	2.37639	0.118413	0.192695
		fca-let-7g	-1.58287	0.0010312	0.00432533
		fca-miR-1-1	0.548624	0.665457	0.755519
		fca-miR-10174-3p	-0.709493	0.154332	0.228473
		fca-miR-10a	0.202799	0.717479	0.790798
		fca-miR-11995	3.89967	2.06114e-05	0.000207488
		fca-miR-12004	-0.416458	0.696622	0.773455
		fca-miR-122	2.35819	0.00389048	0.0127709
		fca-miR-128-1	-0.0199533	0.963883	0.963883
		fca-miR-129-5p-2	4.84145	1.71776e-05	0.00019779
		fca-miR-1301	2.93863	0.000815021	0.00359637
		fca-miR-146b	-1.24543	0.0138914	0.0325684
		fca-miR-149-5p	1.48504	0.0544019	0.108088
		fca-miR-151-3p	2.14239	3.60434e-05	0.000302364
		fca-miR-182	1.1374	0.0757837	0.138711
		fca-miR-192	-0.931987	0.124523	0.196278
		fca-miR-194-1	-2.50795	0.01298	0.0316125
		fca-miR-200a	-0.700516	0.162711	0.238537
		fca-miR-204	1.04516	0.130476	0.20104
		fca-miR-20a	-3.11059	4.61664e-05	0.000366901
		fca-miR-24-3p	-0.932024	0.0392269	0.0858445
		fca-miR-26c-2	-0.874366	0.0126451	0.0313017
		fca-miR-26c-1	-0.888747	0.0121405	0.0305535
		fca-miR-30b-5p	-2.58246	0.000169826	0.00116563
		fca-miR-326	1.66442	0.0771635	0.138711
		fca-miR-328	3.09506	6.80033e-07	1.46693e-05
		fca-miR-362-5p	1.18743	0.0521195	0.106352
		fca-miR-374a	-2.42582	0.000670239	0.00326471
		fca-miR-423-5p-2	3.09848	9.54527e-07	1.80167e-05
		fca-miR-450b	-4.27565	0.000543134	0.00292905
		fca-miR-582	-2.28037	0.00262929	0.00902323
		fca-miR-664b	-0.893284	0.339641	0.430973
		fca-miR-7-3	-0.331658	0.598489	0.70603
		fca-miR-7-2	-0.192121	0.779939	0.835254
		fca-miR-7-1	-0.0299578	0.960935	0.963883
		fca-miR-16-2	-3.73497	0.000398428	0.00222825
		fca-miR-31	-0.0344849	0.961979	0.963883
		fca-miR-342	0.904791	0.0650914	0.122231
		fca-let-7c-3p-1	0.390361	0.338877	0.430973
		fca-miR-106b-3p	-1.04374	0.202669	0.286009
		fca-miR-20b-5p	-1.97984	0.0312807	0.0694617
		fca-miR-27a-3p	-1.63156	0.00357367	0.0119916
		fca-miR-6529-5p	0.712234	0.283818	0.375934
		fca-miR-99a-5p	2.36896	0.00115336	0.00470694
		fca-let-7i	-1.56232	0.0116136	0.0297228
		fca-miR-1-2	0.703183	0.60637	0.706229
		fca-miR-100	1.54258	0.00504271	0.0149304
		fca-miR-101	-2.54745	8.07104e-05	0.000609363
		fca-miR-10b	-0.0778	0.901823	0.932708
		fca-miR-125b-2	1.33471	0.0655676	0.122231
		fca-miR-125b-1	1.21892	0.100409	0.17225
		fca-miR-127	4.61684	2.14276e-06	3.59508e-05
		fca-miR-128-2	0.46335	0.326482	0.42499
		fca-miR-129-5p-1	4.12426	0.000186312	0.00122318
		fca-miR-1307	3.94636	3.78354e-09	2.72632e-07
		fca-miR-130a	-0.953305	0.455478	0.558326
		fca-miR-130b	-0.589817	0.675559	0.755626
		fca-miR-139	-0.251427	0.865157	0.907213
		fca-miR-140	-2.83818	3.18581e-05	0.000282975
		fca-miR-141	-1.60053	0.0595101	0.115205
		fca-miR-148a-1	0.782769	0.429574	0.531686
		fca-miR-148b	-1.31627	0.00937125	0.0252689
		fca-miR-15a	-4.24501	0.00202072	0.00744215
		fca-miR-15b	-3.60965	0.0051675	0.0150056
		fca-miR-17-5p	-2.55211	0.000270689	0.00157208
		fca-miR-1842	1.7943	0.0767882	0.138711
		fca-miR-185	0.59462	0.323066	0.424199
		fca-miR-186	0.981766	0.0854126	0.148245
		fca-miR-191b	-0.773678	0.119956	0.192695
		fca-miR-194-2	-2.46843	0.000783228	0.00358386
		fca-miR-196a-3	-0.4172	0.608012	0.706229
		fca-miR-196b	-1.59868	0.00252576	0.00886954
		fca-miR-197	-2.33639	0.000758517	0.00357925
		fca-miR-19b-1	-2.42228	0.00487762	0.0149304
		fca-miR-200c	-1.02011	0.101525	0.17225
		fca-miR-205	1.97942	0.00494433	0.0149304
		fca-miR-206	1.92747	0.137979	0.210453
		fca-miR-21-5p	-1.58667	0.00176855	0.00684746
		fca-miR-210	3.71043	8.50227e-08	2.13974e-06
		fca-miR-219-2	1.93778	0.047431	0.0981108
		fca-miR-219-1	1.39872	0.124786	0.196278
		fca-miR-222	0.155931	0.730827	0.799673
		fca-miR-23a	-1.93781	0.000833595	0.00359637
		fca-miR-25	0.657904	0.366763	0.46151
		fca-miR-26b	-2.08397	0.000211743	0.00127893
		fca-miR-27b	-0.183053	0.627759	0.7236
		fca-miR-30a-5p	-0.139849	0.828256	0.874592
		fca-miR-30e-5p	-1.25451	9.18257e-05	0.00066027
		fca-miR-320a	4.19646	1.2629e-09	1.90697e-07
		fca-miR-330	0.191489	0.749498	0.814202
		fca-miR-335	1.36838	0.27922	0.375588
		fca-miR-34a	-0.129737	0.815057	0.866715
		fca-miR-375	4.36475	5.41653e-09	2.72632e-07
		fca-miR-378c-1	3.67445	3.5181e-08	1.32808e-06
		fca-miR-421	1.66996	0.1513	0.226202
		fca-miR-490	2.61123	0.0541412	0.108088
		fca-miR-628	-2.75271	0.0140195	0.0325684
		fca-miR-671	3.67327	1.83381e-05	0.00019779
		fca-miR-760-3p	3.95838	2.40956e-05	0.000227402
		fca-miR-92a-1	-0.975128	0.0836999	0.146961
		fca-miR-92b	0.537896	0.547482	0.650943
		fca-miR-95	-0.662845	0.411837	0.513945
		fca-miR-96	-0.0989543	0.934825	0.953774
		fca-miR-99b	1.3068	0.0469589	0.0981108
		fca-miR-16-1	-3.70217	0.000577306	0.00300597
		fca-miR-193b	3.20872	7.38437e-06	0.000101367
		fca-miR-30c	-0.524074	0.334317	0.430973
		fca-miR-34c	-1.6366	0.279601	0.375588
		fca-miR-425	0.306394	0.670497	0.75556
		fca-miR-93	-2.5671	0.000196015	0.00123326
		fca-let-7e-3p-2	-0.535014	0.458493	0.558326
		fca-miR-106a-5p	-1.24559	0.281069	0.375588
		fca-miR-125a-5p	1.65473	0.0442153	0.0953788
		fca-miR-142-3p	-5.44897	4.33109e-06	6.53995e-05
		fca-miR-146a-3p	-0.991114	0.144709	0.218511
		fca-miR-155-5p	0.779578	0.174616	0.253529
		fca-miR-181c-3p	0.985965	0.262845	0.364125
		fca-miR-18a-5p	-0.154131	0.89131	0.928192
		fca-miR-200b-3p	-0.708417	0.193315	0.275383
		fca-miR-24-2-5p	-1.07366	0.0152823	0.034964
		miRNA ID	log2FoldChange	p-value	q-value (FDR)
	PN vs. SB/C	fca-miR-11976-2	-0.599908	0.848139	0.939726
		fca-miR-12010	-1.86064	0.202892	0.501763
		fca-miR-12023-2	0.519823	0.876124	0.953267
		fca-miR-1224	2.48879	0.00721628	0.0656702
		fca-miR-148a-2	0	1	1
		fca-miR-19b-2	0.394287	0.618898	0.865509
		fca-miR-2338	-0.330937	0.858247	0.939726
		fca-miR-2881-5	1.56008	0.356021	0.657875
		fca-miR-2881-4	1.32779	0.43953	0.73824
		fca-miR-2881-3	4.33111	0.0134894	0.0933466
		fca-miR-2881-2	1.70743	0.319707	0.621453
		fca-miR-2900	3.55745	0.0568327	0.249827
		fca-miR-30d	0.106477	0.789723	0.918431
		fca-miR-339a	-0.217435	0.755101	0.918431
		fca-miR-429	0.491599	0.452442	0.75262
		fca-miR-584	-0.944158	0.341068	0.641356
		fca-miR-744	0.155242	0.784338	0.918431
		fca-miR-92a-2	-1.62581	0.00445852	0.0550946
		fca-miR-211	-0.386854	0.590899	0.85188
		fca-miR-2114	-1.03262	0.683807	0.902354
		fca-miR-28	0.857045	0.0670641	0.27624
		fca-miR-504	-1.27783	0.151487	0.467987
		fca-miR-8903	3.62264	0.0147151	0.0979122
		fca-miR-190b-5p	-0.426379	0.725778	0.918431
		fca-miR-3200-5p	1.94353	0.505737	0.795387
		fca-miR-378e-2	0.170982	0.883063	0.954811
		fca-miR-3960-2	3.60565	0.097161	0.378673
		fca-miR-3960-1	2.86951	0.139089	0.4456
		fca-miR-4314	0.13183	0.931148	0.96709
		fca-miR-4466-2	1.66668	0.367141	0.668583
		fca-miR-4466-1	1.86782	0.176098	0.501763
		fca-miR-4488-1	-0.0148333	0.991614	1
		fca-miR-4508	2.81163	0.0308435	0.168273
		fca-miR-548ag	0.536317	0.784013	0.918431
		fca-miR-593-5p	3.40323	0.471534	0.757597
		fca-miR-6089-6	3.65344	0.0124224	0.0933466
		fca-miR-6089-4	1.6231	0.213125	0.501763
		fca-miR-6089-3	2.0768	0.20702	0.501763
		fca-miR-6089-2	1.65864	0.357458	0.657875
		fca-miR-6727-5p	0.733918	0.673727	0.902354
		fca-miR-675-5p	-0.22196	0.912892	0.96709
		fca-miR-6786-5p	0.589356	0.698933	0.902354
		fca-miR-6836-3p-2	0.433236	0.890144	0.95649
		fca-miR-6894-3p	1.72628	0.340226	0.641356
		fca-miR-7107-5p	-2.43428	0.228342	0.513027
		fca-miR-7114-5p	0.882721	0.690921	0.902354
		fca-miR-99b-3p	0.283572	0.855886	0.939726
		fca-let-7g	-1.02851	0.0325695	0.170743
		fca-miR-1-1	-1.72324	0.190283	0.501763
		fca-miR-10174-3p	-0.801361	0.103987	0.382762
		fca-miR-10a	-0.451171	0.420807	0.730611
		fca-miR-11995	1.02953	0.292828	0.582291
		fca-miR-12004	0.180106	0.852801	0.939726
		fca-miR-122	1.04686	0.204578	0.501763
		fca-miR-128-1	0.118221	0.783621	0.918431
		fca-miR-129-5p-2	1.41056	0.226742	0.513027
		fca-miR-1301	1.68495	0.0577636	0.249827
		fca-miR-146b	0.57964	0.213991	0.501763
		fca-miR-149-5p	1.41339	0.0523923	0.244648
		fca-miR-151-3p	1.63016	0.0016424	0.035517
		fca-miR-182	0.395942	0.536308	0.806279
		fca-miR-192	-0.340431	0.565735	0.832186
		fca-miR-194-1	-2.49147	0.00754928	0.0656702
		fca-miR-200a	0.62238	0.213625	0.501763
		fca-miR-204	0.19735	0.775346	0.918431
		fca-miR-20a	-1.04535	0.157207	0.471808
		fca-miR-24-3p	-0.586486	0.190396	0.501763
		fca-miR-26c-2	-1.12929	0.0012388	0.030616
		fca-miR-26c-1	-1.04649	0.00304841	0.0418432
		fca-miR-30b-5p	-0.845883	0.211096	0.501763
		fca-miR-326	1.06045	0.259126	0.547928
		fca-miR-328	0.781359	0.220499	0.508617
		fca-miR-362-5p	0.123378	0.840797	0.939726
		fca-miR-374a	-0.802611	0.19455	0.501763
		fca-miR-423-5p-2	0.812304	0.199152	0.501763
		fca-miR-450b	-2.30262	0.0311257	0.168273
		fca-miR-582	-1.81015	0.00651823	0.0656702
		fca-miR-664b	0.305155	0.694714	0.902354
		fca-miR-7-3	0.142903	0.814367	0.933016
		fca-miR-7-2	0.474414	0.472951	0.757597
		fca-miR-7-1	0.383384	0.524284	0.800005
		fca-miR-16-2	-0.614286	0.540627	0.806279
		fca-miR-31	1.04115	0.133936	0.439469
		fca-miR-342	0.739705	0.124589	0.431078
		fca-miR-551a	1.61459	0.514959	0.800005
		fca-let-7c-3p-1	-0.453175	0.267322	0.55184
		fca-miR-106b-3p	-0.0702895	0.931022	0.96709
		fca-miR-20b-5p	-0.321513	0.679981	0.902354
		fca-miR-27a-3p	-0.635336	0.231727	0.513958
		fca-miR-409-3p	-0.0496964	0.979128	0.996406
		fca-miR-483-5p	0.668404	0.770964	0.918431
		fca-miR-6529-5p	0.754313	0.241402	0.528639
		fca-miR-99a-5p	1.94576	0.00759193	0.0656702
		fca-let-7i	-0.531797	0.389602	0.687766
		fca-miR-1-2	-1.51441	0.282355	0.567994
		fca-miR-100	1.53129	0.00509446	0.0587561
		fca-miR-101	-0.369193	0.527171	0.800005
		fca-miR-10b	-0.246091	0.69631	0.902354
		fca-miR-125b-2	1.70166	0.018201	0.116621
		fca-miR-125b-1	1.54295	0.036588	0.186168
		fca-miR-127	3.53984	0.000300054	0.0204066
		fca-miR-128-2	0.567229	0.214627	0.501763
		fca-miR-129-5p-1	0.983185	0.38816	0.687766
		fca-miR-1307	1.7046	0.0109888	0.0864116
		fca-miR-130a	-2.48246	0.0537378	0.244648
		fca-miR-130b	0.0812853	0.951266	0.973781
		fca-miR-139	-0.706394	0.620647	0.865509
		fca-miR-140	-1.37501	0.0411378	0.19769
		fca-miR-141	0.938815	0.19251	0.501763
		fca-miR-148a-1	1.54657	0.0879004	0.353646
		fca-miR-148b	-0.692004	0.158178	0.471808
		fca-miR-15a	0.0956942	0.935022	0.96709
		fca-miR-15b	-1.272	0.281905	0.567994
		fca-miR-17-5p	-0.431269	0.525868	0.800005
		fca-miR-1842	-1.552	0.134635	0.439469
		fca-miR-185	0.00205122	0.997277	1
		fca-miR-186	1.04724	0.0663478	0.27624
		fca-miR-191b	-0.484941	0.328929	0.632274
		fca-miR-194-2	-1.04084	0.117759	0.420715
		fca-miR-196a-3	-2.08848	0.0129773	0.0933466
		fca-miR-196b	-0.732259	0.119162	0.420715
		fca-miR-197	-1.97222	0.00314429	0.0418432
		fca-miR-19b-1	0.647225	0.422318	0.730611
		fca-miR-200c	-0.0651042	0.91613	0.96709
		fca-miR-205	2.38439	0.000697088	0.0204066
		fca-miR-206	1.44998	0.259712	0.547928
		fca-miR-21-5p	-0.130753	0.796327	0.918431
		fca-miR-210	2.3476	0.000707744	0.0204066
		fca-miR-219-2	-0.080698	0.937012	0.96709
		fca-miR-219-1	0.204211	0.823252	0.93699
		fca-miR-222	-0.615099	0.174461	0.501763
		fca-miR-23a	-0.928846	0.103035	0.382762
		fca-miR-25	0.190305	0.79397	0.918431
		fca-miR-26b	-1.71311	0.00216766	0.0416673
		fca-miR-27b	-0.416692	0.267945	0.55184
		fca-miR-301a	-0.508342	0.736299	0.918431
		fca-miR-30a-5p	-0.228325	0.723161	0.918431
		fca-miR-30e-5p	-0.0841964	0.791721	0.918431
		fca-miR-320a	1.79203	0.00952324	0.0784533
		fca-miR-330	0.14697	0.793602	0.918431
		fca-miR-335	-1.04153	0.431998	0.73824
		fca-miR-34a	1.42585	0.00713604	0.0656702
		fca-miR-375	3.29133	1.11877e-05	0.00193548
		fca-miR-378c-1	2.30346	0.000548834	0.0204066
		fca-miR-421	0.597813	0.609433	0.865509
		fca-miR-454	-0.742753	0.625368	0.865509
		fca-miR-490	0.991301	0.472935	0.757597
		fca-miR-628	-2.24623	0.0256067	0.147665
		fca-miR-671	1.44526	0.0984986	0.378673
		fca-miR-760-3p	1.44126	0.129414	0.438993
		fca-miR-92a-1	-1.66589	0.00312144	0.0418432
		fca-miR-92b	-0.283293	0.742461	0.918431
		fca-miR-95	-2.5657	0.0024824	0.0418432
		fca-miR-96	0.605678	0.581199	0.844937
		fca-miR-99b	0.946036	0.149882	0.467987
		fca-miR-132	1.36784	0.500438	0.794274
		fca-miR-16-1	-0.466184	0.646036	0.887018
		fca-miR-193b	1.48082	0.040378	0.19769
		fca-miR-30c	-1.24757	0.0215527	0.133165
		fca-miR-34c	0.692218	0.610946	0.865509
		fca-miR-425	-0.0548812	0.939139	0.96709
		fca-miR-93	-0.290324	0.669137	0.902354
		fca-let-7e-3p-2	-1.64144	0.023798	0.141967
		fca-miR-106a-5p	-0.941081	0.384263	0.687766
		fca-miR-125a-5p	0.599711	0.466193	0.757597
		fca-miR-142-3p	-1.52395	0.188271	0.501763
		fca-miR-146a-3p	2.3489	0.000536975	0.0204066
		fca-miR-155-5p	-0.608353	0.298762	0.58734
		fca-miR-181c-3p	0.184247	0.83233	0.939726
		fca-miR-18a-5p	-0.63826	0.567618	0.832186
		fca-miR-200b-3p	-0.424158	0.43532	0.73824
		fca-miR-24-2-5p	-0.488216	0.259581	0.547928
		fca-miR-3064-5p	0.483813	0.739313	0.918431
		miRNA ID	log2FoldChange	p-value	q-value (FDR)
	PN vs. UO	fca-miR-12010	2.24754	0.0616188	0.216382
		fca-miR-1224	0.895629	0.332388	0.590477
		fca-miR-19b-2	-2.52554	0.00150855	0.0142369
		fca-miR-2881-5	2.40003	0.114889	0.296169
		fca-miR-2881-4	0.100184	0.94856	0.981045
		fca-miR-2881-3	0.438215	0.801081	0.896024
		fca-miR-2881-2	2.43387	0.115722	0.296169
		fca-miR-2900	0	1	1
		fca-miR-30d	0.299519	0.405385	0.631063
		fca-miR-339a	-1.19564	0.0698464	0.22116
		fca-miR-429	0.42531	0.474925	0.686824
		fca-miR-584	-2.118	0.044253	0.164093
		fca-miR-744	-0.0583891	0.911363	0.969125
		fca-miR-92a-2	-0.360859	0.482067	0.686824
		fca-miR-211	0.262753	0.688381	0.841282
		fca-miR-28	0.155581	0.72129	0.8443
		fca-miR-504	1.17782	0.121029	0.299595
		fca-miR-8903	0.0989807	0.94675	0.981045
		fca-miR-378e-2	-0.530485	0.646356	0.826272
		fca-miR-3960-1	-0.189562	0.919251	0.970678
		fca-miR-4314	-0.590726	0.685735	0.841282
		fca-miR-4466-1	0.477957	0.710936	0.841282
		fca-miR-4488-1	-0.3466	0.788666	0.888721
		fca-miR-4508	0.595736	0.624717	0.806258
		fca-miR-6089-6	2.06655	0.146412	0.345441
		fca-miR-6089-4	-1.50239	0.265342	0.505719
		fca-miR-6089-3	-0.498924	0.755136	0.876698
		fca-miR-6089-2	0.509759	0.765577	0.876698
		fca-miR-6786-5p	-1.24143	0.391667	0.629167
		fca-miR-6894-3p	2.04724	0.221445	0.458186
		fca-miR-7107-5p	-2.02681	0.27128	0.505719
		fca-miR-99b-3p	1.8832	0.180154	0.400047
		fca-let-7g	-1.11216	0.0103395	0.0624504
		fca-miR-1-1	0.845681	0.459706	0.680545
		fca-miR-10174-3p	-0.30811	0.490886	0.692746
		fca-miR-10a	0.441553	0.381353	0.626283
		fca-miR-11995	0.63786	0.514221	0.699526
		fca-miR-12004	-0.613612	0.531315	0.716327
		fca-miR-122	-0.0339912	0.966833	0.993141
		fca-miR-128-1	-0.238558	0.554546	0.741031
		fca-miR-129-5p-2	0.0107398	0.99265	1
		fca-miR-1301	1.8407	0.0340541	0.138978
		fca-miR-146b	-1.16606	0.0110718	0.0643016
		fca-miR-149-5p	0.861646	0.251442	0.493087
		fca-miR-151-3p	0.762853	0.110486	0.292692
		fca-miR-182	1.27738	0.0274838	0.120534
		fca-miR-192	-0.48539	0.371953	0.624055
		fca-miR-194-1	-1.67925	0.0518809	0.186524
		fca-miR-200a	-0.0310675	0.945098	0.981045
		fca-miR-204	0.495124	0.428118	0.652988
		fca-miR-20a	-1.9452	0.00394705	0.0283812
		fca-miR-24-3p	-0.750635	0.065239	0.22116
		fca-miR-26c-2	-0.38393	0.223023	0.458186
		fca-miR-26c-1	-0.294862	0.354168	0.61408
		fca-miR-30b-5p	-2.05422	0.000849848	0.00987131
		fca-miR-326	-1.75685	0.0733777	0.226123
		fca-miR-328	0.45645	0.450355	0.673303
		fca-miR-362-5p	-1.21697	0.0432213	0.164093
		fca-miR-374a	-1.35023	0.0243586	0.111459
		fca-miR-423-5p-2	0.631151	0.268172	0.505719
		fca-miR-450b	-2.37345	0.0206447	0.0979565
		fca-miR-582	-0.546152	0.361941	0.61408
		fca-miR-664b	-0.428291	0.600893	0.795919
		fca-miR-7-3	-0.902165	0.124802	0.302932
		fca-miR-7-2	-0.723404	0.259477	0.502321
		fca-miR-7-1	-0.880315	0.1202	0.299595
		fca-miR-16-2	-3.76239	8.23321e-05	0.00207202
		fca-miR-31	1.46415	0.020759	0.0979565
		fca-miR-342	1.66423	0.000143438	0.00251061
		fca-let-7c-3p-1	0.426012	0.247498	0.49174
		fca-miR-106b-3p	-2.6638	0.000450168	0.00617957
		fca-miR-20b-5p	-1.97952	0.0177004	0.0921639
		fca-miR-27a-3p	-0.799026	0.104597	0.288609
		fca-miR-6529-5p	0.514067	0.401872	0.631063
		fca-miR-99a-5p	0.283821	0.665653	0.830692
		fca-let-7i	-2.12998	0.000134522	0.00251061
		fca-miR-1-2	0.954656	0.438169	0.661635
		fca-miR-100	1.03595	0.0389483	0.154768
		fca-miR-101	-1.29858	0.0184582	0.0929062
		fca-miR-10b	0.247895	0.662221	0.830692
		fca-miR-125b-2	1.06427	0.105122	0.288609
		fca-miR-125b-1	0.936118	0.163457	0.373971
		fca-miR-127	1.56697	0.126389	0.302932
		fca-miR-128-2	0.435414	0.313193	0.563002
		fca-miR-129-5p-1	-1.42909	0.224542	0.458186
		fca-miR-1307	-0.140812	0.81705	0.907166
		fca-miR-130a	0.404114	0.713139	0.841282
		fca-miR-130b	-2.27931	0.0875495	0.25423
		fca-miR-139	-1.75753	0.204579	0.441307
		fca-miR-140	-3.634	5.57962e-09	8.42522e-07
		fca-miR-141	-0.658803	0.361239	0.61408
		fca-miR-148a-1	-0.440376	0.651168	0.826272
		fca-miR-148b	-1.85012	8.16164e-05	0.00207202
		fca-miR-15a	-3.3202	0.00567782	0.0357229
		fca-miR-15b	-3.26779	0.00449619	0.0308602
		fca-miR-17-5p	-1.96457	0.00169184	0.0149795
		fca-miR-1842	-3.07486	0.00269847	0.0214457
		fca-miR-185	-0.988332	0.075617	0.228363
		fca-miR-186	-1.45012	0.00511905	0.0336077
		fca-miR-191b	-1.10686	0.0135745	0.0759164
		fca-miR-194-2	-1.36379	0.0297394	0.12474
		fca-miR-196a-3	0.462864	0.511509	0.699526
		fca-miR-196b	-0.595072	0.183905	0.402459
		fca-miR-197	-2.39304	0.000149639	0.00251061
		fca-miR-19b-1	-2.24268	0.0037863	0.0283812
		fca-miR-200c	0.691088	0.214539	0.456274
		fca-miR-205	1.98262	0.00178563	0.0149795
		fca-miR-206	-0.378145	0.767927	0.876698
		fca-miR-21-5p	-0.176656	0.69849	0.841282
		fca-miR-210	-0.583599	0.360887	0.61408
		fca-miR-219-2	-0.503984	0.622067	0.806258
		fca-miR-219-1	-1.40448	0.160969	0.373943
		fca-miR-222	0.890834	0.0279383	0.120534
		fca-miR-23a	-1.79526	0.000590497	0.00743042
		fca-miR-25	-1.19699	0.0700257	0.22116
		fca-miR-26b	-1.63709	0.00119432	0.0128816
		fca-miR-27b	0.225996	0.505611	0.699526
		fca-miR-30a-5p	-0.0978385	0.866058	0.940825
		fca-miR-30e-5p	-0.504238	0.0799173	0.236618
		fca-miR-320a	-0.236349	0.704241	0.841282
		fca-miR-330	-0.504632	0.391115	0.629167
		fca-miR-335	1.55073	0.175516	0.395566
		fca-miR-34a	-0.367729	0.470221	0.686824
		fca-miR-375	1.13497	0.109048	0.292692
		fca-miR-378c-1	-0.393451	0.514105	0.699526
		fca-miR-421	0.238581	0.833558	0.918739
		fca-miR-490	-1.22222	0.381576	0.626283
		fca-miR-628	-3.33745	0.0013737	0.0138285
		fca-miR-671	-0.0168891	0.984665	1
		fca-miR-760-3p	0.157905	0.862712	0.940825
		fca-miR-92a-1	-0.248623	0.623156	0.806258
		fca-miR-92b	1.29563	0.0949426	0.270497
		fca-miR-95	0.0798824	0.910495	0.969125
		fca-miR-96	0.310256	0.772191	0.876698
		fca-miR-99b	1.08382	0.0679951	0.22116
		fca-miR-16-1	-4.06991	3.92974e-05	0.00197797
		fca-miR-193b	0.267601	0.698246	0.841282
		fca-miR-30c	0.393796	0.419328	0.646108
		fca-miR-34c	0.154543	0.905671	0.969125
		fca-miR-425	-2.42237	0.000375442	0.00566917
		fca-miR-93	-2.4487	8.00853e-05	0.00207202
		fca-let-7e-3p-2	-0.000510397	0.99937	1
		fca-miR-106a-5p	-1.0674	0.304359	0.553714
		fca-miR-125a-5p	1.48892	0.0445549	0.164093
		fca-miR-142-3p	-5.00102	2.53161e-06	0.000191136
		fca-miR-146a-3p	-0.429632	0.482141	0.686824
		fca-miR-155-5p	0.573378	0.279775	0.515195
		fca-miR-181c-3p	-0.77182	0.395894	0.629263
		fca-miR-18a-5p	-2.78807	0.0147249	0.0794095
		fca-miR-200b-3p	0.574826	0.240029	0.483259
		fca-miR-24-2-5p	-0.719272	0.0703025	0.22116
		miRNA ID	log2FoldChange	p-value	q-value (FDR)
	PN vs. Other urological conditions	fca-miR-11976-3	0.660832	0.582836	0.781633
		fca-miR-11976-2	-0.0659437	0.973888	0.98425
		fca-miR-12010	2.62509	0.0114914	0.0409074
		fca-miR-1224	3.53325	1.66438e-05	0.000479895
		fca-miR-148a-2	1.24347	0.6718	0.839718
		fca-miR-19b-2	-0.941046	0.170313	0.338668
		fca-miR-2338	2.13493	0.106698	0.233654
		fca-miR-2881-5	3.15248	0.00732845	0.0325083
		fca-miR-2881-4	1.58075	0.182395	0.354542
		fca-miR-2881-3	3.08287	0.0274198	0.0708005
		fca-miR-2881-2	3.20204	0.00700118	0.0318738
		fca-miR-2900	3.76592	0.00995091	0.0374241
		fca-miR-30d	0.0965742	0.738458	0.892036
		fca-miR-339a	0.0762938	0.886328	0.957211
		fca-miR-429	0.132475	0.792157	0.916822
		fca-miR-584	0.0216354	0.978561	0.98425
		fca-miR-744	0.0430935	0.915989	0.969875
		fca-miR-92a-2	-0.766441	0.0718025	0.163445
		fca-miR-211	0.108497	0.835448	0.938523
		fca-miR-2114	-0.120336	0.940588	0.980252
		fca-miR-28	0.855578	0.0195998	0.0555862
		fca-miR-504	0.272753	0.677544	0.839718
		fca-miR-8903	2.93053	0.0124009	0.0429071
		fca-miR-190b-5p	-0.523535	0.536042	0.730199
		fca-miR-3200-5p	1.3587	0.49007	0.689285
		fca-miR-378e-2	0.880282	0.318835	0.540497
		fca-miR-3960-2	2.74963	0.084443	0.189723
		fca-miR-3960-1	2.51156	0.090019	0.199658
		fca-miR-4314	0.822466	0.46234	0.665639
		fca-miR-4466-2	1.57907	0.235803	0.443413
		fca-miR-4466-1	2.54063	0.0177998	0.0549885
		fca-miR-4488-1	0.562904	0.588772	0.783519
		fca-miR-4508	2.69229	0.00755183	0.0326617
		fca-miR-548ag	0.319517	0.809239	0.921042
		fca-miR-593-5p	2.63466	0.416201	0.62611
		fca-miR-6089-6	3.46623	0.00217326	0.0125325
		fca-miR-6089-4	1.39359	0.179435	0.352752
		fca-miR-6089-3	2.9637	0.0236402	0.0643724
		fca-miR-6089-2	2.85938	0.0397789	0.0955798
		fca-miR-6727-5p	0.90673	0.456336	0.663413
		fca-miR-675-5p	0.572158	0.662558	0.839232
		fca-miR-6786-5p	0.677733	0.530471	0.728344
		fca-miR-6836-3p-2	1.23581	0.549394	0.74254
		fca-miR-6894-3p	3.40274	0.0115865	0.0409074
		fca-miR-7107-5p	-0.141537	0.925026	0.969875
		fca-miR-7114-5p	1.33725	0.358107	0.554215
		fca-miR-99b-3p	1.70658	0.128461	0.271022
		fca-let-7g	-1.20822	0.000493962	0.0055693
		fca-miR-1-1	0.289973	0.759101	0.892036
		fca-miR-10174-3p	-0.553407	0.120551	0.257474
		fca-miR-10a	0.153708	0.708019	0.862586
		fca-miR-11995	2.43794	0.00280768	0.014719
		fca-miR-12004	-0.22942	0.745226	0.892036
		fca-miR-122	1.35307	0.0388598	0.0955798
		fca-miR-128-1	-0.0544811	0.861727	0.950415
		fca-miR-129-5p-2	3.29572	0.000979573	0.00798888
		fca-miR-1301	2.23146	0.00104274	0.00798888
		fca-miR-146b	-0.380804	0.353644	0.554215
		fca-miR-149-5p	1.26239	0.0176065	0.0549885
		fca-miR-150	-0.00242861	0.99807	0.99807
		fca-miR-151-3p	1.53724	0.000154572	0.002431
		fca-miR-182	1.01934	0.0303944	0.077327
		fca-miR-192	-0.554282	0.197931	0.380468
		fca-miR-194-1	-2.14957	0.0012319	0.00798888
		fca-miR-200a	0.0522371	0.890815	0.957211
		fca-miR-204	0.607402	0.227389	0.432289
		fca-miR-20a	-1.80901	0.00146517	0.00905266
		fca-miR-24-3p	-0.749196	0.019226	0.055435
		fca-miR-26c-2	-0.714034	0.00642186	0.0300265
		fca-miR-26c-1	-0.652397	0.014341	0.0480826
		fca-miR-30b-5p	-1.68146	0.00111655	0.00798888
		fca-miR-326	0.747681	0.324923	0.540497
		fca-miR-328	1.80829	0.00122027	0.00798888
		fca-miR-362-5p	0.248708	0.623712	0.810546
		fca-miR-374a	-1.35907	0.00423226	0.0209195
		fca-miR-423-5p-2	1.87807	0.000493984	0.0055693
		fca-miR-450b	-2.70463	0.000515079	0.0055693
		fca-miR-582	-1.29031	0.00918268	0.0370607
		fca-miR-664b	-0.231565	0.679541	0.839718
		fca-miR-7-3	-0.326932	0.476613	0.675853
		fca-miR-7-2	-0.0801013	0.873503	0.950415
		fca-miR-7-1	-0.138121	0.763129	0.892036
		fca-miR-16-2	-2.00545	0.0147305	0.0480826
		fca-miR-31	1.01088	0.0543779	0.127127
		fca-miR-342	1.21642	0.000872195	0.00794156
		fca-let-7c-3p-1	0.20139	0.512327	0.709377
		fca-miR-106b-3p	-1.02171	0.109533	0.236864
		fca-miR-20b-5p	-1.26418	0.0350167	0.0877955
		fca-miR-27a-3p	-0.92855	0.0192028	0.055435
		fca-miR-409-3p	1.19977	0.342209	0.554215
		fca-miR-6529-5p	0.653407	0.165394	0.332711
		fca-miR-99a-5p	1.65711	0.00345026	0.0175557
		fca-let-7i	-1.33055	0.00509149	0.0244674
		fca-miR-1-2	0.43965	0.664594	0.839232
		fca-miR-100	1.35519	0.000721676	0.00728951
		fca-miR-101	-1.13341	0.0158011	0.050622
		fca-miR-10b	0.0223126	0.96077	0.98425
		fca-miR-125b-2	1.36055	0.00974845	0.0374241
		fca-miR-125b-1	1.22435	0.0227396	0.0634509
		fca-miR-127	3.60962	9.15455e-06	0.000316747
		fca-miR-128-2	0.485443	0.144931	0.302086
		fca-miR-129-5p-1	0.903307	0.318258	0.540497
		fca-miR-1307	2.55577	4.94267e-05	0.00106885
		fca-miR-130a	-0.622897	0.465563	0.665639
		fca-miR-130b	-0.674047	0.512556	0.709377
		fca-miR-139	-0.897264	0.375665	0.575133
		fca-miR-140	-2.39782	9.09122e-06	0.000316747
		fca-miR-141	-0.102305	0.862253	0.950415
		fca-miR-148a-1	0.791167	0.266192	0.474755
		fca-miR-148b	-1.25652	0.000758446	0.00728951
		fca-miR-15a	-1.3814	0.162825	0.331397
		fca-miR-15b	-2.35094	0.00942584	0.0370607
		fca-miR-17-5p	-1.40501	0.00923557	0.0370607
		fca-miR-184	1.97604	0.0420868	0.0997399
		fca-miR-1842	-1.73981	0.0144842	0.0480826
		fca-miR-185	-0.0738731	0.873421	0.950415
		fca-miR-186	0.424067	0.392921	0.596275
		fca-miR-191b	-0.801383	0.0259477	0.0687485
		fca-miR-194-2	-1.49451	0.00246759	0.0136504
		fca-miR-196a-3	-0.299262	0.621935	0.810546
		fca-miR-196b	-0.886257	0.0103857	0.0382281
		fca-miR-197	-2.2257	4.06075e-06	0.000316747
		fca-miR-19b-1	-0.683074	0.322693	0.540497
		fca-miR-200c	0.123548	0.794933	0.916822
		fca-miR-205	2.11225	3.20099e-05	0.000791103
		fca-miR-206	0.45681	0.630587	0.810546
		fca-miR-21-5p	-0.452077	0.25169	0.466644
		fca-miR-210	2.4856	0.00010878	0.0018819
		fca-miR-219-2	0.716406	0.354432	0.554215
		fca-miR-219-1	0.275859	0.697049	0.855244
		fca-miR-222	0.342403	0.344552	0.554215
		fca-miR-23a	-1.50868	0.000374705	0.00498646
		fca-miR-25	-0.0273838	0.960839	0.98425
		fca-miR-26b	-1.77913	9.08842e-06	0.000316747
		fca-miR-27b	-0.0591655	0.830641	0.938523
		fca-miR-301a	-0.807675	0.439012	0.651889
		fca-miR-30a-5p	-0.147563	0.748773	0.892036
		fca-miR-30e-5p	-0.531926	0.0393961	0.0955798
		fca-miR-320a	1.88551	0.00124682	0.00798888
		fca-miR-330	-0.0406534	0.922302	0.969875
		fca-miR-335	0.921228	0.321033	0.540497
		fca-miR-34a	0.476502	0.280759	0.495626
		fca-miR-375	3.28517	3.36348e-07	5.81882e-05
		fca-miR-378c-1	2.46455	6.38596e-05	0.00122752
		fca-miR-421	0.769193	0.345646	0.554215
		fca-miR-454	-0.971979	0.358798	0.554215
		fca-miR-490	1.20794	0.262033	0.474755
		fca-miR-628	-2.69797	0.000347722	0.00498646
		fca-miR-671	2.28655	0.00252493	0.0136504
		fca-miR-760-3p	2.53166	0.00211269	0.0125325
		fca-miR-92a-1	-0.770065	0.0714269	0.163445
		fca-miR-92b	0.700157	0.265455	0.474755
		fca-miR-95	-0.634334	0.302463	0.528547
		fca-miR-96	0.406641	0.600961	0.793635
		fca-miR-99b	1.116	0.0183289	0.055435
		fca-miR-132	0.367321	0.804729	0.921042
		fca-miR-16-1	-1.91036	0.0238141	0.0643724
		fca-miR-193b	2.03515	0.000956047	0.00798888
		fca-miR-30c	-0.203175	0.632507	0.810546
		fca-miR-34c	0.0357543	0.971408	0.98425
		fca-miR-425	-0.450762	0.445754	0.65352
		fca-miR-93	-1.444	0.00940935	0.0370607
		fca-let-7e-3p-2	-0.502144	0.351405	0.554215
		fca-miR-106a-5p	-1.09512	0.155804	0.320882
		fca-miR-125a-5p	1.33625	0.0262278	0.0687485
		fca-miR-142-3p	-3.02482	0.00119988	0.00798888
		fca-miR-146a-3p	0.0839129	0.869884	0.950415
		fca-miR-155-5p	0.336956	0.440873	0.651889
		fca-miR-181c-3p	0.197535	0.76025	0.892036
		fca-miR-18a-5p	-0.962661	0.253552	0.466644
		fca-miR-200b-3p	0.0170656	0.967252	0.98425
		fca-miR-24-2-5p	-0.736939	0.0189569	0.055435
		fca-miR-3064-5p	0.127138	0.901324	0.962525
