# Supplementary material for: Urinary microRNAome in healthy cats and cats with pyelonephritis or other urological conditions
Source: PLoS One. 2022 Jul 20;17(7):e0270067. doi: 10.1371/journal.pone.0270067 (PMC9299306; doi:10.1371/journal.pone.0270067)
Supplement: S8 Table — The values of log2FC are calculated using the Control cats as baseline, and, therefore, a positive log2FC implies an up-regulation of the specific miRNA in the pathological state and vice versa. Accordingly, in the comparison PN vs. other pathologies, the PN group was set as baseline, and a negative log2FC thus indicates up-regulation in PN compared to other pathologies. In dark grey DA miRNA surviving the criteria |log2FC| ≥ 1.5 and q-value < 0.05; in light grey DA miRNAs surviving the criteria |log2FC| ≥ 1.5 and p-value < 0.05; CKD: Chronic kidney disease; SB/C: Subclinical bacteriuria/Cystitis; PN: Pyelonephritis; UO: Ureteral obstruction, FDR: False discovery rate. (XLSX) [file pone.0270067.s015.xlsx]

## Sheet: Sheet1
S8 Table. List of differentially abundant (DA) miRNAs between the Control group (healthy) and the different uropathological conditions and between PN and the other uropathological conditions using qPCR data. The values of log2FC are calculated using the Controls as baseline and therefore a positive log2FC implies an upregulation of the specific miRNA in the pathological state and vice versa. Acco…
Comparisons	miRNA ID	log2FC	p-value	q-value (FDR)
Control vs. UO	miR-30b-5p	1.6379	0.0243	0.4393
	miR-21-5p	2.2174	0.02856	0.4393
	miR-204	-1.4567	0.04694	0.4393
	miR-125a-5p	-1.4521	0.04927	0.4393
	miR-125b-5p	-1.3809	0.06101	0.4393
	miR-24-3p	1.6148	0.1696	1
	miR-27a-3p	2.4058	0.1986	1
	miR-194	-1.4634	0.277	1
	miR-30c	1.2634	0.2958	1
	miR-27b-3p	2.1525	0.2983	1
	miR-200b-3p	1.4483	0.3831	1
	miR-30d	-1.6487	0.4772	1
	miR-30e-5p	-1.2938	0.4923	1
	miR-148b	1.6823	0.5117	1
	miR-17-5p	1.4404	0.5272	1
	miR-210	1.3817	0.5677	1
	miR-200c	1.3728	0.6171	1
	miR-23a-3p	1.6772	0.6684	1
	miR-146b-5p	1.4636	0.7098	1
	miR-205	1.2912	0.7158	1
	miR-451	1.3509	0.817	1
	miR-191-5p	-1.4533	0.8226	1
	miR-320a	-1.5155	0.8648	1
	miR-342	-1.11	0.867	1
	miR-146a-5p	1.2246	0.8711	1
	miR-29c-3p	1.4072	0.9327	1
	miR-16-5p	1.1819	0.9467	1
	miR-423-5p	-1.235	0.9827	1
	miR-222	1.1732	0.986	1
	miR-92a	1.0969	0.9985	1
	miR-15a	-1.1449	0.9986	1
	miR-10b	-1.0349	0.9986	1
	miR-93	-1.0604	0.9999	1
	let-7b-5p	-1.0517	1	1
	let-7g	1.0675	1	1
	let-7i	-1.0245	1	1
	miRNA ID	log2FC	p-value	q-value (FDR)
Control vs. SB/C	miR-204	-2.4206	0.0002363	0.008507
	miR-125b-5p	-1.9142	0.001128	0.0203
	miR-146b-5p	2.6336	0.002765	0.03318
	miR-146a-5p	1.9695	0.006697	0.06028
	miR-200c	2.0524	0.008453	0.06086
	miR-125a-5p	-1.6248	0.02356	0.1414
	miR-21-5p	2.4488	0.03185	0.1638
	miR-30e-5p	-1.805	0.05265	0.2369
	miR-10b	-1.5187	0.113	0.452
	miR-200b-3p	1.6355	0.1689	0.5893
	miR-29c-3p	2.3111	0.1801	0.5893
	miR-27a-3p	2.3162	0.3576	1
	miR-205	1.4483	0.4239	1
	miR-27b-3p	2.0069	0.5388	1
	miR-23a-3p	1.8032	0.6129	1
	miR-24-3p	1.4197	0.6264	1
	miR-15a	1.6395	0.6713	1
	miR-30c	-1.2461	0.6729	1
	miR-194	-1.2458	0.7582	1
	miR-30d	-1.4231	0.7959	1
	miR-148b	1.4606	0.8462	1
	miR-342	-1.1249	0.865	1
	miR-17-5p	1.2922	0.8821	1
	miR-30b-5p	-1.2495	0.8969	1
	miR-451	1.3041	0.9366	1
	miR-93	1.3298	0.9383	1
	let-7b-5p	1.3125	0.9673	1
	miR-222	1.2253	0.9753	1
	miR-16-5p	1.1139	0.9953	1
	miR-210	1.1025	0.9962	1
	let-7i	1.2214	0.9967	1
	miR-92a	-1.1069	0.999	1
	miR-320a	-1.0957	0.9994	1
	miR-423-5p	-1.0902	0.9995	1
	miR-191-5p	1.0435	0.9999	1
	let-7g	-1.1053	1	1
	miRNA ID	log2FC	p-value	q-value (FDR)
Control vs. PN	miR-125b-5p	-2.1379	9.98e-06	0.0003595
	miR-27a-3p	3.7859	0.0002533	0.00456
	miR-21-5p	2.5948	0.0006853	0.006582
	miR-27b-3p	3.3647	0.0007313	0.006582
	miR-204	-1.704	0.001468	0.01057
	miR-125a-5p	-1.6419	0.002776	0.01666
	miR-24-3p	1.9085	0.005491	0.02824
	miR-17-5p	1.9084	0.008985	0.03854
	miR-23a-3p	2.6373	0.009634	0.03854
	miR-30b-5p	1.5982	0.01803	0.06492
	miR-29c-3p	2.4951	0.02382	0.07796
	miR-16-5p	1.6861	0.03309	0.09926
	miR-146b-5p	1.9629	0.04762	0.1236
	miR-222	1.9158	0.05012	0.1236
	miR-30c	1.3445	0.05152	0.1236
	miR-146a-5p	1.6146	0.06049	0.1361
	miR-15a	2.0138	0.09138	0.1935
	miR-93	1.7933	0.1778	0.3556
	let-7b-5p	1.8614	0.2129	0.387
	let-7g	2.2424	0.2183	0.387
	miR-200c	1.5076	0.2258	0.387
	miR-148b	1.7501	0.2788	0.4562
	let-7i	1.8343	0.4996	0.782
	miR-423-5p	1.3345	0.8324	1
	miR-92a	1.3176	0.8405	1
	miR-191-5p	1.257	0.8659	1
	miR-194	-1.1383	0.8937	1
	miR-10b	-1.0815	0.9587	1
	miR-30d	-1.1182	0.9877	1
	miR-451	-1.1651	0.9885	1
	miR-342	-1.0461	0.9889	1
	miR-320a	1.1079	0.9969	1
	miR-205	1.0408	0.9997	1
	miR-200b-3p	1.0147	1	1
	miR-210	-1.0053	1	1
	miR-30e-5p	1.0004	1	1
	miRNA ID	log2FC	p-value	q-value (FDR)
Control vs. CKD	miR-194	-2.2337	0.01762	0.6345
	miR-30e-5p	-1.842	0.04468	0.8042
	miR-21-5p	2.139	0.08968	0.8975
	miR-204	-1.4464	0.09973	0.8975
	miR-200c	1.7087	0.1335	0.9612
	miR-125b-5p	-1.3441	0.1621	0.9727
	miR-210	1.5801	0.2666	1
	miR-125a-5p	-1.3055	0.3134	1
	miR-146a-5p	1.4989	0.4062	1
	miR-27a-3p	2.0317	0.5955	1
	miR-27b-3p	1.8693	0.6701	1
	miR-17-5p	1.4018	0.7034	1
	miR-146b-5p	1.5194	0.7038	1
	miR-30c	-1.2012	0.7891	1
	miR-320a	1.3977	0.8438	1
	miR-30d	-1.3045	0.903	1
	miR-23a-3p	1.529	0.9047	1
	miR-92a	1.3318	0.9058	1
	miR-423-5p	1.319	0.9264	1
	miR-16-5p	1.1827	0.9632	1
	miR-24-3p	1.1932	0.9657	1
	miR-200b-3p	1.169	0.972	1
	miR-15a	1.2926	0.9722	1
	miR-30b-5p	-1.1529	0.975	1
	miR-222	-1.2063	0.9912	1
	miR-29c-3p	1.2571	0.9915	1
	miR-205	1.1091	0.9929	1
	miR-451	1.1529	0.9931	1
	let-7g	1.2541	0.9958	1
	miR-191-5p	-1.1364	0.9959	1
	let-7i	1.2332	0.996	1
	miR-93	-1.165	0.9973	1
	miR-342	-1.0264	0.9994	1
	let-7b-5p	-1.0845	0.9998	1
	miR-10b	1.0128	1	1
	miR-148b	-1.005	1	1
	miRNA ID	log2FC	p-value	q-value (FDR)
PN vs. UO	miR-125b-5p	1.5482	0.1038	0.9998
	miR-15a	-2.3057	0.1185	0.9998
	miR-93	-1.9015	0.2184	0.9998
	miR-27a-3p	-1.5736	0.2296	0.9998
	miR-222	-1.6329	0.2496	0.9998
	miR-29c-3p	-1.7732	0.2603	0.9998
	miR-27b-3p	-1.5632	0.2691	0.9998
	let-7b-5p	-1.9576	0.2694	0.9998
	miR-16-5p	-1.4266	0.2899	0.9998
	miR-191-5p	-1.8268	0.3338	0.9998
	miR-23a-3p	-1.5725	0.3378	0.9998
	let-7g	-2.1007	0.4194	0.9998
	miR-200b-3p	1.4273	0.4355	0.9998
	miR-17-5p	-1.3249	0.4866	0.9998
	miR-146a-5p	-1.3185	0.4914	0.9998
	miR-30e-5p	-1.2944	0.5091	0.9998
	miR-210	1.3891	0.5726	0.9998
	miR-451	1.574	0.5805	0.9998
	let-7i	-1.8793	0.5874	0.9998
	miR-423-5p	-1.6481	0.5984	0.9998
	miR-146b-5p	-1.3411	0.6508	0.9998
	miR-320a	-1.679	0.7174	0.9998
	miR-194	-1.2856	0.7358	0.9998
	miR-30d	-1.4745	0.76	0.9998
	miR-24-3p	-1.1819	0.8156	0.9998
	miR-205	1.2405	0.8233	0.9998
	miR-21-5p	-1.1702	0.8744	0.9998
	miR-204	1.1698	0.8918	0.9998
	miR-125a-5p	1.1307	0.9491	0.9998
	miR-92a	-1.2012	0.9685	0.9998
	miR-30c	-1.0642	0.9742	0.9998
	miR-342	-1.061	0.9839	0.9998
	miR-200c	-1.0982	0.9863	0.9998
	miR-10b	1.045	0.9972	0.9998
	miR-30b-5p	1.0248	0.9997	0.9998
	miR-148b	-1.0403	0.9998	0.9998
	miRNA ID	log2FC	p-value	q-value (FDR)
PN vs. SB/C	miR-30c	-1.6753	0.008445	0.1891
	miR-30b-5p	-1.9969	0.0105	0.1891
	miR-30e-5p	-1.8058	0.05776	0.6931
	miR-200b-3p	1.6118	0.1986	1
	miR-27b-3p	-1.6766	0.2621	1
	miR-27a-3p	-1.6345	0.2673	1
	miR-17-5p	-1.4769	0.3185	1
	miR-10b	-1.4042	0.3243	1
	miR-16-5p	-1.5138	0.3435	1
	miR-200c	1.3614	0.3705	1
	miR-222	-1.5636	0.4164	1
	miR-146b-5p	1.3417	0.4747	1
	miR-24-3p	-1.3444	0.4979	1
	let-7g	-2.4785	0.5231	1
	miR-205	1.3914	0.5335	1
	miR-23a-3p	-1.4625	0.5788	1
	miR-204	-1.4206	0.6168	1
	miR-146a-5p	1.2199	0.6694	1
	miR-451	1.5194	0.7959	1
	let-7b-5p	-1.4182	0.8015	1
	miR-92a	-1.4584	0.8206	1
	miR-93	-1.3485	0.8246	1
	miR-423-5p	-1.4549	0.8348	1
	let-7i	-1.5018	0.8768	1
	miR-15a	-1.2283	0.9373	1
	miR-30d	-1.2727	0.9528	1
	miR-191-5p	-1.2046	0.9666	1
	miR-148b	-1.1982	0.9675	1
	miR-342	-1.0753	0.9774	1
	miR-320a	-1.2139	0.9874	1
	miR-125b-5p	1.1169	0.9878	1
	miR-194	-1.0944	0.9912	1
	miR-210	1.1084	0.9956	1
	miR-29c-3p	-1.0796	0.9978	1
	miR-21-5p	-1.0596	0.998	1
	miR-125a-5p	1.0105	1	1
	miRNA ID	log2FC	p-value	q-value (FDR)
PN vs. CKD	miR-30c	-1.615	0.01415	0.4001
	miR-30b-5p	-1.8426	0.02223	0.4001
	miR-30e-5p	-1.8428	0.04922	0.5906
	miR-222	-2.311	0.06651	0.5986
	miR-194	-1.9623	0.1037	0.6651
	miR-125b-5p	1.5906	0.1218	0.6651
	miR-27a-3p	-1.8634	0.1293	0.6651
	miR-24-3p	-1.5996	0.1504	0.677
	miR-27b-3p	-1.8	0.1814	0.7257
	miR-93	-2.0891	0.2274	0.7839
	miR-29c-3p	-1.9848	0.2395	0.7839
	miR-210	1.5885	0.2723	0.8168
	let-7b-5p	-2.0188	0.3399	0.9412
	miR-23a-3p	-1.7248	0.3763	0.9454
	miR-16-5p	-1.4257	0.3939	0.9454
	miR-17-5p	-1.3614	0.5124	1
	miR-148b	-1.7588	0.545	1
	miR-15a	-1.5579	0.58	1
	let-7g	-1.7881	0.6369	1
	miR-125a-5p	1.2577	0.7011	1
	miR-191-5p	-1.4284	0.7859	1
	miR-146b-5p	-1.2919	0.808	1
	miR-21-5p	-1.2131	0.8379	1
	let-7i	-1.4874	0.8842	1
	miR-204	1.1781	0.9104	1
	miR-451	1.3433	0.9293	1
	miR-320a	1.2616	0.9473	1
	miR-200c	1.1334	0.9598	1
	miR-10b	1.0953	0.9677	1
	miR-200b-3p	1.1521	0.981	1
	miR-30d	-1.1667	0.9893	1
	miR-146a-5p	-1.0771	0.994	1
	miR-205	1.0656	0.9989	1
	miR-342	1.0192	0.9999	1
	miR-423-5p	-1.0118	1	1
	miR-92a	1.0108	1	1
	miRNA ID	log2FC	p-value	q-value (FDR)
PN vs. Other urological Conditions	miR-30c	-1.343	0.001171	0.04215
	miR-30e-5p	-1.5611	0.005765	0.1038
	miR-125b-5p	1.4338	0.01419	0.1648
	miR-30b-5p	-1.3719	0.02263	0.1648
	miR-210	1.3652	0.02289	0.1648
	miR-27a-3p	-1.6682	0.03686	0.1969
	miR-27b-3p	-1.6605	0.04251	0.1969
	miR-16-5p	-1.4472	0.04845	0.1969
	miR-222	-1.762	0.04922	0.1969
	miR-451	1.4883	0.06753	0.2162
	miR-93	-1.7378	0.07135	0.2162
	miR-17-5p	-1.3774	0.07413	0.2162
	let-7b-5p	-1.7749	0.07808	0.2162
	miR-24-3p	-1.3315	0.09803	0.2322
	miR-15a	-1.6191	0.0983	0.2322
	miR-23a-3p	-1.5703	0.1032	0.2322
	miR-29c-3p	-1.5318	0.115	0.2362
	let-7g	-2.04	0.1187	0.2362
	miR-200b-3p	1.4006	0.1247	0.2362
	miR-194	-1.3578	0.1436	0.2584
	miR-205	1.2334	0.2037	0.3454
	miR-191-5p	-1.4805	0.2111	0.3454
	let-7i	-1.6322	0.2506	0.3923
	miR-125a-5p	1.1327	0.2971	0.4406
	miR-423-5p	-1.3464	0.306	0.4406
	miR-30d	-1.3116	0.3382	0.4683
	miR-21-5p	-1.1528	0.3764	0.5019
	miR-200c	1.1087	0.4244	0.5321
	miR-148b	-1.228	0.4286	0.5321
	miR-92a	-1.188	0.5132	0.6158
	miR-320a	-1.1647	0.6139	0.7129
	miR-342	-1.0402	0.6522	0.7337
	miR-146a-5p	-1.0581	0.6886	0.737
	miR-146b-5p	-1.0761	0.696	0.737
	miR-10b	-1.0396	0.7271	0.7479
	miR-204	1.0352	0.8586	0.8586
