# Supplementary material for: Urinary microRNAome in healthy cats and cats with pyelonephritis or other urological conditions
Source: PLoS One. 2022 Jul 20;17(7):e0270067. doi: 10.1371/journal.pone.0270067 (PMC9299306; doi:10.1371/journal.pone.0270067)
Supplement: S9 Table — Pathway enrichment of the KEGG and Reactome terms are shown if they gathered significant false discovery rate (FDR) and corrected p-values (q-value < 0.05); their associated mRNA genes found are also shown. (XLSX) [file pone.0270067.s016.xlsx]

## Sheet: ClueGO
S9 Table. Pathway enrichment analysis of putative mRNA target genes of non-redundant differentially abundant (DA) miRNAs seeds surviving the criteria |log2FC| > 1.5 and q-value < 0.05 in qPCR analyses and that also were DA in the small RNAseq dataset. Pathway enrichment of the KEGG and Reactome terms are shown if they gathered significant false discovery rate (FDR) corrected p-values (q-value < 0…
fca-miR-17-5p
GO ID	GO Term	p-value	q-value (FDR)	Associated Genes Found
KEGG:04710	Circadian rhythm	0.000454134	0.00817441	BHLHE41, CRY2, RORA, RORC
KEGG:04140	Autophagy	0.00114903	0.0103413	BECN1, HIF1A, LAMP1, MTMR3, STK11, TP53INP2, ULK1
KEGG:05219	Bladder cancer	0.00133537	0.00801222	E2F1, E2F2, MMP2, RPS6KA5
KEGG:04659	Th17 cell differentiation	0.00162483	0.00731175	HIF1A, PPP3R1, RORA, RORC, STAT3, TGFBR2
KEGG:04068	FoxO signaling pathway	0.00448063	0.0161303	BCL6, SETD7, SLC2A4, STAT3, STK11, TGFBR2
KEGG:04933	AGE-RAGE signaling pathway in diabetic complications	0.00650347	0.0195104	COL4A1, F3, MMP2, STAT3, TGFBR2
KEGG:04137	Mitophagy	0.00842648	0.0216681	BECN1, E2F1, HIF1A, ULK1
KEGG:05211	Renal cell carcinoma	0.00886544	0.0199472	EGLN1, EGLN3, HIF1A, PAK3
KEGG:04066	HIF-1 signaling pathway	0.00928878	0.0185776	EGLN1, EGLN3, HIF1A, MKNK2, STAT3
KEGG:05212	Pancreatic cancer	0.01236	0.022248	E2F1, E2F2, STAT3, TGFBR2
KEGG:05235	PD-L1 expression and PD-1 checkpoint pathway in cancer	0.0209541	0.0342886	CD274, HIF1A, PPP3R1, STAT3
KEGG:04979	Cholesterol metabolism	0.0210992	0.0316488	LDLR, MYLIP, NCEH1
KEGG:04350	TGF-beta signaling pathway	0.0250364	0.0346658	NBL1, SMAD5, SMAD7, TGFBR2
fca-miR-21-5p
GO ID	GO Term	p-value	q-value (FDR)	Associated Genes Found
R-HSA:8939243	RUNX1 interacts with co-factors whose precise effect on RUNX1 targets is not known	0.00132128	0.00264256	CBX4, RYBP, SMARCD1
KEGG:04350	TGF-beta signaling pathway	0.00205459	0.00205459	GDF5, PITX2, SMAD7, TGFBR2
fca-miR-23a-3p
GO ID	GO Term	p-value	q-value (FDR)	Associated Genes Found
R-HSA:5694530	Cargo concentration in the ER	0.000174891	0.00122424	LMAN2, MCFD2, SEC24A, TGFA
R-HSA:204005	COPII-mediated vesicle transport	0.0027648	0.0096768	LMAN2, MCFD2, SEC24A, TGFA
R-HSA:383280	Nuclear Receptor transcription pathway	0.0100849	0.0235315	HNF4G, NR6A1, RXRG
KEGG:05223	Non-small cell lung cancer	0.0191564	0.0335237	RXRG, STAT5B, TGFA
KEGG:05211	Renal cell carcinoma	0.0215334	0.0301467	MET, RAP1A, TGFA
KEGG:04520	Adherens junction	0.0232038	0.027071	CSNK2A2, MET, TGFBR2
R-HSA:170834	Signaling by TGF-beta Receptor Complex	0.0249428	0.0249428	PPP1CB, TGFBR2, TGIF1
fca-miR-27a-3p
GO ID	GO Term	p-value	q-value (FDR)	Associated Genes Found
KEGG:05216	Thyroid cancer	0.00780693	0.0390346	BAK1, KRAS, PPARG
KEGG:04668	TNF signaling pathway	0.00793714	0.0198429	BCL3, MAP2K4, RPS6KA5, TAB3, VEGFC
KEGG:04979	Cholesterol metabolism	0.0177657	0.0296095	LDLR, VAPB, VDAC3
KEGG:04350	TGF-beta signaling pathway	0.020239	0.0252987	ID2, ID3, SMAD5, SMURF2
KEGG:05218	Melanoma	0.0454824	0.0454824	BAK1, KRAS, MITF
fca-miR-125b-5p
GO ID	GO Term	p-value	q-value (FDR)	Associated Genes Found
R-HSA:69231	Cyclin D associated events in G1	0.00815802	0.0489481	E2F2, E2F3, PPP2CA
R-HSA:69236	G1 Phase	0.00815802	0.0489481	E2F2, E2F3, PPP2CA
R-HSA:383280	Nuclear Receptor transcription pathway	0.0128942	0.0386826	ESRRA, NR6A1, VDR
KEGG:05223	Non-small cell lung cancer	0.0242917	0.0485833	BAK1, E2F2, E2F3
R-HSA:68867	Assembly of the pre-replicative complex	0.0262487	0.039373	E2F2, E2F3, PSMB8
KEGG:05218	Melanoma	0.0304092	0.0364911	BAK1, E2F2, E2F3
KEGG:05214	Glioma	0.0337442	0.0337442	BAK1, E2F2, E2F3
